# Supplementary material for: Host–Endosymbiont Genome Integration in a Deep-Sea Chemosymbiotic Clam
Source: Mol Biol Evol. 2020 Sep 21;38(2):502–18. doi: 10.1093/molbev/msaa241 (PMC7826175; doi:10.1093/molbev/msaa241)
Supplement: msaa241_Supplementary_Data [file msaa241_supplementary_data.zip]

Archive with 3 entries (2 files):
- msaa241-supplementary-data/
- msaa241-supplementary-data/msaa241_Supplementary_Data.docx
- msaa241-supplementary-data/SI-revised-v2-20200803-Jack.xlsx
