# Supplementary material for: Host–Endosymbiont Genome Integration in a Deep-Sea Chemosymbiotic Clam
Source: Mol Biol Evol. 2020 Sep 21;38(2):502–18. doi: 10.1093/molbev/msaa241 (PMC7826175; doi:10.1093/molbev/msaa241)
Supplement: msaa241_Supplementary_Data [file msaa241_supplementary_data.zip › msaa241-supplementary-data/SI-revised-v2-20200803-Jack.xlsx]

## Sheet: Table S3
Table S3. Comparison of assembly statistics between the Archivesica marissinica genome and other lophotrochozoan genomes. Details of BUSCO analysis results are included in Supplementary Table S3. Abbreviations: C, number of complete single copy BUSCOs; D, number of complete and duplicated BUSCOs; F, number of fragmented BUSCOs; M, number of missing BUSCOs.
Phylum/Class	Species	GC content	Assembled length	No. of scaffolds	Longest scaffold	No. of scaffolds	Unknown sequences (%)	Scaffold N50	Contig N50	No. of missing BUSCOs	Genome sequence				Protein sequence				Reference	GenBank No.
						>1Mb					C	D	F	M	C	D	F	M
Annelida	Capitella teleta	0.4	333.3 Mb	20803	1.62 Mb	6	17	188.4 kb	21.9 kb	20 (2.1%)	901 (92.1%)	45 (4.6%)	12 (1.2%)	20 (2.1%)	902 (92.2%)	48 (4.9%)	15 (1.5%)	13 (1.4%)	Simakov et al. (2013)	GCA_000328365
Brachiopoda	Lingula anatina	0.36	406.3 Mb	2678	2.17 Mb	45	4.26	2.17 Mb	414.7 kb	104 (10.7%)	669 (68.4%)	193 (19.7%)	12 (1.2%)	104 (10.7%)	737 (75.4%)	219 (22.4%)	16 (1.6%)	6 (0.6%)	Luo et al. (2015)	GCA_001039355
Cephalopoda	Euprymna scolopes	0.34	5280.0 Mb	59146	29.6 Mb	1232	35.4	3.55 Mb	3.56 kb	318 (32.6%)	598 (61.1%)	10 (1%)	52 (5.3%)	318 (32.6%)	832 (85.1%)	33 (3.4%)	55 (5.6%)	58 (5.9%)	Belcaid et al. (2019)	GCA_004765925
Cephalopoda	Octopus bimaculoides	0.31	2,338.2 Mb	151674	4.10 Mb	351	15.1	475.2 kb	6.6 kb	62 (6.3%)	877 (89.7%)	6 (0.6%)	33 (3.4%)	62 (6.3%)	725 (74.1%)	210 (21.5%)	24 (2.5%)	19 (1.9%)	Albertin et al. (2015)	GCA_001194135
Gastropoda	Lottia gigantea	0.28	359.5 Mb	4475	9.39 Mb	98	16.9	1.87 Mb	96.0 kb	32 (3.3%)	926 (94.7%)	11 (1.1%)	9 (0.9%)	32 (3.3%)	927 (94.8%)	12 (1.2%)	16 (1.6%)	23 (2.4%)	Simakov et al. (2013)	GCA_000327385
Gastropoda	Haliotis rufescens	0.41	1498.7 Mb	8371	13.2 Mb	423	1.22	1.90 Mb	283.7 kb	152 (15.6%)	771 (78.8%)	42 (4.3%)	13 (1.3%)	152 (15.6%)	717 (73.3%)	60 (6.1%)	125 (12.8%)	76 (7.8%)	Masonbrink et al. (2019)	GCA_003343065
Gastropoda	Chrysomallon squamiferum	0.3	404.6 Mb	22	49.2 Mb	15	0.05	30.2Mb	1.88 Mb	24 (2.5%)	937 (95.8%)	8 (0.8%)	9 (0.9%)	24 (0.25%)	827 (84.6%)	16 (1.6%)	58 (5.9%)	77 (7.9%)	Sun et al. (2020)	GCA_012295275
Gastropoda	Aplysia californica	0.32	927.3 Mb	4332	610.3 kb	258	20.4	917.5 kb	9.6 kb	56 (5.8%)	899 (91.9%)	5 (0.5%)	18 (1.8%)	56 (5.8%)	753 (77%)	211 (21.6%)	4 (0.4%)	10 (1%)	NCBI Genome	GCA_000002075
Gastropoda	Lanistes nyassanus	0.42	510.0 Mb	34401	1.79 Mb	28	2.04	316.6 kb	33.9 kb	37 (3.8%)	914 (93.5%)	15 (1.5%)	12 (1.2%)	37 (3.8%)	889 (90.9%)	8 (0.8%)	56 (5.7%)	25 (2.6%)	Sun et al. (2019)	GCA_004794575
Gastropoda	Pomacea canaliculata	0.41	447.7 Mb	3131	45.4 Mb	14	3.5	32.6 Mb	81.4 kb	31 (3.2%)	929 (95.0%)	12 (1.2%)	6 (0.6%)	31 (3.2%)	863 (88.2%)	11 (1.1%)	61 (6.2%)	43 (4.5%)	Sun et al. (2019)	GCA_004794335
Bivalvia	Archivesica marissinica	0.39	1524.8 Mb	4006	108.7 Mb	22	0.36	73.3 Mb	79.1 kb	63 (6.5%)	881 (90.1%)	17 (1.7%)	17 (1.7%)	63 (6.5%)	823 (84.2%)	28 (2.9%)	49 (5%)	78 (7.9%)	This study	JABXNX000000000
Bivalvia	Ruditapes philippinarum	0.32	1129.1 Mb	30811	204.6 Mb	19	5.87	56.5 Mb	28.1 kb	59 (6.1%)	889 (90.8%)	15 (1.5%)	15 (1.5%)	59 (6.1%)	873 (89.3)	17 (1.7%)	38 (3.9%)	50 (5.1%)	Yan et al. (2019)	GCA_009026015
Bivalvia	Sinonovacula constricta	0.35	1220.8 Mb	362	97.4 Mb	19	0.67	65.9 Mb	976.9 kb	67 (6.9%)	886 (90.6%)	18 (1.8%)	7 (0.7%)	67 (6.9%)	674 (68.9%)	35 (3.6%)	137 (14%)	132 (13.5%)	Genome from Ran et al. (2019) Transcriptome from Dong et al. (2019)	GCA_007844125
Bivalvia	Argopecten purpuratus	0.35	724.8 Mb	89727	11.1 Mb	187	2.48	1.02Mb	80.1 kb	52 (5.3%)	880 (90%)	9 (0.9%)	37 (3.8%)	52 (5.3%)	884 (90.4%)	10 (1%)	48 (4.9%)	36 (3.7%)	Li et al. 2018	Not available
Bivalvia	Azumapecten farreri	0.35	816.5 Mb	394181	6.02 Mb	149	4.23	555.2 kb	32.3 kb	40 (4.1%)	893 (91.3%)	21 (2.1%)	24 (2.5%)	40 (4.1%)	852 (87.1%)	35 (3.6%)	49 (5%)	42 (4.3%)	Li et al. 2017	Not available
Bivalvia	Mizuhopecten yessoensis	0.34	987.6 Mb	82659	7.50 Mb	248	8.1	803.6 kb	66.8 kb	53 (5.5%)	901 (92.1%)	10 (1.0%)	14 (1.4%)	53 (5.5%)	915 (93.6%)	26 (2.7%)	17 (1.7%)	20 (2%)	Wang et al. (2017)	GCA_002113885
Bivalvia	Pinctada fucata	0.33	815.3 Mb	29306	1.26 Mb	2	6.7	167.0 kb	21.9 kb	45 (4.6%)	864 (88.3%)	36 (3.7%)	33 (3.4%)	45 (4.6%)	746 (76.3%)	36 (3.7%)	113 (11.6%)	83 (8.4%)	Takeuchi et al. (2016)	Not available
Bivalvia	Crassostrea gigas	0.3	557.7 Mb	7659	1.96 Mb	60	11.8	401.7 kb	32.6 kb	38 (3.9%)	878 (89.8%)	51 (5.2%)	11 (1.1%)	38 (3.9%)	685 (70%)	278 (28.4%)	7 (0.7%)	8 (0.9%)	Zhang et al. (2012)	GCA_000297895
Bivalvia	Crassostrea virginica	0.35	684.7Mb	11	104.2 Mb	10	0.01	75.9 Mb	1.97 Mb	169 (17.4%)	774 (79.1%)	20 (2%)	15 (1.5%)	169 (17.4%)	538 (55%)	422 (43.1%)	2 (0.2%)	16 (1.7%)	Gómez-Chiarri et al. (2015)	GCA_002022765
Bivalvia	Gigantidas platifrons	0.3	1,658.2 Mb	65662	2.79 Mb	164	11.8	343.3 kb	13.2 kb	38 (3.9%)	902 (92.2%)	13 (1.3%)	25 (2.6%)	38 (3.9%)	812 (83%)	16 (1.6%)	102 (10%)	48 (5%)	Sun et al. 2017	GCA_002080005
Bivalvia	Modiolus philippinarum	0.32	2,629.6 Mb	74573	715.3 kb	0	4.8	100.1 kb	19.7 kb	55 (5.6%)	849 (86.8%)	26 (2.7%)	48 (4.9%)	55 (5.6%)	655 (67%)	33 (3.4%)	169 (17.3%)	121 (12.3%)	Sun et al. 2017	GCA_002080025

## Sheet: Table S6
Table S6. Composition of transposable elements (TEs) among seven bivalve genomes. For the four TE classes, top 10 families of DNA and LINE, top 5 families of LTR and SINE in Archivesica marissinica are listed ,and families grouped as “others” in each class.
	Archivesica marissinica		Ruditapes philippinarum		Sinonovacula constricta		Mizuhopecten yessoensis		Crassostrea gigas		Gigantidas platifrons		Modiolus philippinarum
Class/Family	Length (bp)	(%)	Length (bp)	(%)	Length (bp)	(%)	Length (bp)	(%)	Length (bp)	(%)	Length (bp)	(%)	Length (bp)	(%)
DNA transposons
TcMar-Pogo	26284111	1.72379	2189312	0.193893	2524534	0.206785	2794650	0.282977	605965	0.108647	8831680	0.532609	4724578	0.179672
CMC-EnSpm	17848937	1.17058	742248	0.0657362	35919	0.00294213	2763460	0.279819	1606672	0.28807	848888	0.0511936	1024997	0.0389798
Crypton	9158892	0.600666	6275070	0.555743	2811595	0.230298	8025412	0.812627	10414621	1.8673	9339292	0.563221	7623941	0.289933
Academ	7083668	0.464567	464418	0.0411305	601772	0.0492913	331971	0.0336143	132103	0.0236856	3610249	0.217722	3055234	0.116188
TcMar-Tc1	6618558	0.434064	2662994	0.235844	1198759	0.0981907	1759523	0.178164	818464	0.146748	12162517	0.733481	373733	0.0142128
Maverick	6536498	0.428682	449995	0.0398532	1934407	0.158448	1377438	0.139475	194894	0.0349438	5668057	0.341822	41286714	1.5701
DNA	6088206	0.399282	15565201	1.37851	4973484	0.407379	6447370	0.65284	44888389	8.04832	23955298	1.44466	106089218	4.03449
hAT-Tip100	4105004	0.269218	212915	0.0188565	3505986	0.287176	51161	0.0051804	453515	0.0813136	5121915	0.308886	4271531	0.162443
TcMar-Tc2	2496401	0.163721	625808	0.0554238	1219235	0.0998679	738082	0.0747358	2549949	0.457196	1330229	0.0802217	1294552	0.0492308
hAT-Ac	2491363	0.163391	193971	0.0171788	2976600	0.243814	690859	0.0699541	1356370	0.243192	1241394	0.0748643	3441074	0.130861
Other	20505230	1.34479	9402087	0.832683	18180379	1.48916	12934553	1.30971	31102456	5.57656	35050429	2.11377	39191356	1.49042
Retrotransposons
LINEs
RTE-X	21264106	1.39456	7172034	0.635181	6004420	0.491824	6835781	0.692169	2812842	0.504332	17967396	1.08355	18901015	0.718791
L2	13243878	0.868571	4575902	0.405259	4096463	0.335542	5706749	0.577847	182625	0.032744	9636407	0.581139	6980122	0.265449
CR1-Zenon	11547247	0.757301	2023557	0.179214	757652	0.0620595	7645696	0.774178	1747365	0.313296	14660718	0.884139	13349115	0.507657
CR1	10569495	0.693177	1529103	0.135423	877402	0.0718682	3845345	0.389367	262750	0.0471101	13810423	0.83286	5688349	0.216324
I	7469731	0.489886	3600018	0.318831	9086535	0.74428	1505328	0.152425	960	0.000172124	3051479	0.184024	7382997	0.28077
L1-Tx1	5381635	0.352943	1375631	0.121831	1528214	0.125176	3826343	0.387443	2627838	0.471162	5087686	0.306821	12985642	0.493834
LINE	1508807	0.0989518	657714	0.0582495	3092536	0.25331	739442	0.0748735	75431	0.0135245	2034443	0.12269	1040717	0.0395777
RTE-BovB	1396041	0.0915563	507679	0.0449619	1759880	0.144152	1918572	0.194268	1773030	0.317898	498307	0.0300512	1567432	0.0596082
L1	1362786	0.0893754	1544226	0.136762	355768	0.029141	260966	0.0264246	84571	0.0151633	6040443	0.364279	2787036	0.105989
Jockey	917115	0.060147	5571	0.000493388	798232	0.0653834	36268	0.00367238	5854	0.0010496	253068	0.0152617	4388147	0.166878
Other	6943128	0.45535	1899688	0.168243	19152161	1.56876	7551274	0.764617	2357319	0.422659	48285919	2.91196	173432377	6.5955
LTRs
Ngaro	18307735	1.20067	132874	0.0117678	700226	0.0573557	2022385	0.20478	1175347	0.210735	59956915	3.6158	2206890	0.0839263
Gypsy	8510847	0.558165	1773457	0.157064	8280357	0.678246	2235692	0.226379	3298030	0.591325	10230053	0.61694	14155111	0.538308
DIRS	1989406	0.130471	671243	0.0594477	658979	0.0539771	2534312	0.256616	689739	0.123668	3812967	0.229947	3239308	0.123188
Pao	559379	0.0366857	191559	0.0169652	759750	0.0622313	189541	0.0191923	687400	0.123248	496948	0.0299693	5475002	0.20821
Copia	352530	0.0231199	44221	0.00391637	623303	0.0510549	64739	0.00655526	996	0.000178579	140615	0.00848002	384895	0.0146373
Other	23191149	1.52094	1453732	0.128748	4331704	0.354811	6152362	0.622968	4630668	0.830262	7121778	0.429491	8261656	0.314184
SINEs
tRNA-Deu-L2	70520076	4.62491	142245	0.0125977	44285	0.0036274	34814	0.00352515	3678	0.000659452	2310389	0.139332	8106154	0.308271
ID	9537453	0.625493	5622	0.000497905	461033	0.0377633	14481	0.0014663	62070	0.0111289	413671	0.0249471	73327	0.00278857
MIR	7022094	0.460529	161226	0.0142788	2370493	0.194168	2625920	0.265892	208747	0.0374276	5863	0.000353578	605	2.30077e-05
tRNA	5426872	0.35591	3409958	0.301998	33909503	2.77754	6925310	0.701234	9212	0.00165168	30782489	1.85639	8807	0.000334923
tRNA-V	180193	0.0118176	1865	0.000165171	1152	9.43606e-05	2629780	0.266283	185884	0.0333283	3985	0.000240322	514	1.9547e-05
Other	6591947	0.432319	16906498	1.4973	415780	0.0340566	1696751	0.171807	31567	0.00565985	2297042	0.138527	688830	0.0261957
Unclassified	258285168	16.94	267658653	23.7	234928046	19.24	147088002	14.89	71457958	12.81	416790705	25.14	1030613749	39.19
Small RNA	5728775	0.38	3616416	0.32	34080064	2.79	6963440	0.71	119029	0.02	32574640	1.96	67691	0
Satellites	17801083	1.17	1429491	0.13	3542528	0.29	7555783	0.77	313489	0.06	3708939	0.22	38496098	1.46
Simple repeats	28480845	1.87	12152614	1.08	25163555	2.06	7447776	0.75	4589927	0.82	12651229	0.76	30133693	1.15
Low complexity	1019249	0.07	2172794	0.19	2084698	0.17	907585	0.09	720236	0.13	2075551	0.13	3346862	0.13
Total	642762825	42.1542	371083038	32.8645	411767988	33.728	266949240	27.0304	193999321	34.7834	778362425	46.9404	1600669425	60.8722

## Sheet: Table S7
Table S7. Initial results from h-index and the List of filtered candidate horozontally transferred genes (HTGs). Total of 28 HTGs were idenitifed in Archivesica marissinica, 31 from Phreagena okutanii, 13 from Gigantidas platifrons and 6 from Ruditapes philippinarum. HTGs found in the A. marissinica genome were also checked against the transcriptome of P. okutanii (9 HTGs), the genome of G. plati…
HTGs after filtering	Gene ID	Best hit	Pfam domain	Species	OrthoGroup (No. of paralogs)	Pseudogene in OrthoGroup	No. of Exon	Addutor muscle (TPM)	Foot (TPM)	Gill (TPM)	Mantle (TPM)	Homologs to A. marissinica HTGs
	Archivesica marissinica
Yes	Ama02452	OOY33752.1	Zinc finger, C2H2 type	Solemya velum gill symbiont	OG0001207 (38)	12	2	0	0	0	0
Yes	Ama02453	OOY33752.1	--	Solemya velum gill symbiont	OG0001207 (38)	12	2	0	0.03	0.09	0
Yes	Ama04145	WP_078461848.1	Chromo (CHRromatin Organisation MOdifier) domain	Solemya velum gill symbiont	OG0000069 (96)	34	3	0	0.19	0.18	0
Yes	Ama04592	SCN46797.1	Retrotransposon gag protein	methanotrophic endosymbiont of Bathymodiolus azoricus (Menez Gwen)	OG0008613 (7)	2	2	0.06	0.13	0.22	0.03
Yes	Ama05197	OOY69501.1	--	Solemya velum gill symbiont	OG0000569 (6)	7	2	0	0	0.31	0.21
Yes	Ama07619	WP_078461995.1	Integrase core domain, Transcription factor TFIID (or TATA-binding protein, TBP)	Solemya velum gill symbiont	OG0000069 (96)	34	3	0.14	0.17	1.42	0
Yes	Ama07628	WP_078461995.1	Integrase core domain, Transcription factor TFIID (or TATA-binding protein, TBP)	Solemya velum gill symbiont	OG0000069 (96)	34	3	0.28	0.22	2.24	0.07
Yes	Ama07688	WP_078461848.1	Integrase core domain	Solemya velum gill symbiont	OG0000069 (96)	34	2	0	0.18	2.45	0.06
Yes	Ama10079	RLC01077.1	--	Solemya velum gill symbiont	OG0000003 (64)	52	2	0	0.09	0.29	0
Yes	Ama10745	OOY33752.1	--	Solemya velum gill symbiont	OG0019224 (1)	0	2	0	2.77	0.07	0.06
Yes	Ama12511	WP_078460556.1	Integrase core domain, Transcription factor TFIID (or TATA-binding protein, TBP)	Solemya velum gill symbiont	OG0000069 (96)	34	5	0	0.02	0	0
Yes	Ama12784	OOY33752.1	Zinc finger, C2H2 type	Solemya velum gill symbiont	OG0001207 (38)	12	4	0	0	0	0
Yes	Ama12808	OOZ38953.1	--	Solemya pervernicosa gill symbiont	OG0013002 (5)	1	2	0.32	0	0.36	0.02
Yes	Ama14193	WP_015005199.1	--	Cycloclasticus sp. P1	OG0011498 (5)	1	2	0.12	1.74	0.18	5.58
Yes	Ama14194	OPY85599.1	--	Smithella sp. PtaU1.Bin162	OG0011498 (5)	1	2	0	64.42	1.18	2.87
Yes	Ama14341	KHF23987.1	Chromo (CHRromatin Organisation MOdifier) domain	Solemya velum gill symbiont	OG0000069 (96)	34	2	0	0.22	0.24	0.15
Yes	Ama14455	OOZ61426.1	--	Solemya velum gill symbiont	OG0000043 (80)	17	3	0.07	0.08	0	0
Yes	Ama14456	WP_078456090.1	Integrase core domain	Solemya velum gill symbiont	OG0000069 (96)	34	2	0.07	0.12	0.04	0
Yes	Ama15184	PIQ11627.1	Domain of unknown function (DUF3472)	Ignavibacteriales bacterium	OG0011023 (1)	0	3	1.06	0.84	1.49	0.65
Yes	Ama15847	OOY33752.1	--	Solemya velum gill symbiont	OG0001207 (38)	12	2	0	0	0	0
Yes	Ama16840	WP_078461995.1	Transcriptional Coactivator p15 (PC4), Transcription factor TFIID (or TATA-binding protein, TBP), Integrase core domain	Solemya velum gill symbiont	OG0000712 (27)	8	4	0	0	0	0
Yes	Ama24718	WP_078463202.1	Integrase core domain, Chromo (CHRromatin Organisation MOdifier) domain	Solemya velum gill symbiont	OG0000069 (96)	34	2	0	0.13	0.27	0.04
Yes	Ama24831	OOY33752.1	Zinc finger, C2H2 type	Solemya velum gill symbiont	OG0001207 (38)	12	2	0	0.03	0.11	0.03
Yes	Ama25653	WP_078461844.1	Integrase core domain	Solemya velum gill symbiont	--	--	2	0	0.59	0.76	0
Yes	Ama27353	OOZ61426.1	--	Solemya velum gill symbiont	OG0000043 (80)	17	2	0	0	0	0
Yes	Ama28570	OOY33752.1	--	Solemya velum gill symbiont	OG0001207 (38)	12	2	0.11	0.27	0.41	0.05
Yes	Ama28594	OOY33752.1	--	Solemya velum gill symbiont	OG0001207 (38)	12	2	0	0	0	0
Yes	Ama35653	RUM44803.1	--	Desulfocapsa sp.	OG0010755 (10)	9	3	0.15	0.18	0.09	0.13
No	Ama19209	WP_090247698.1	HYR domain	Lishizhenia tianjinensis			31	1.48823	0.458196	96.3289	3.31556
No	Ama17716	SCN46797.1	Retrotransposon gag protein, gag-polyprotein putative aspartyl protease	methanotrophic endosymbiont of Bathymodiolus azoricus (Menez Gwen)			5	0.0188845	0	0	0
No	Ama23826	SCN46797.1	Retrotransposon gag protein, gag-polyprotein putative aspartyl protease	methanotrophic endosymbiont of Bathymodiolus azoricus (Menez Gwen)			5	0.0188845	0	0	0
No	Ama04991	WP_078461844.1	--	Solemya velum gill symbiont			5	0	0.76993	0.347411	0.0480267
No	Ama05259	SCN46797.1	gag-polyprotein putative aspartyl protease, Retrotransposon gag protein	methanotrophic endosymbiont of Bathymodiolus azoricus (Menez Gwen)			4	0	0	0.151356	0.0397809
No	Ama06793	SCN46797.1	gag-polyprotein putative aspartyl protease, Retrotransposon gag protein	methanotrophic endosymbiont of Bathymodiolus azoricus (Menez Gwen)			4	0	0	0.318896	0.00716279
No	Ama17752	SCN46797.1	gag-polyprotein putative aspartyl protease, Retrotransposon gag protein	methanotrophic endosymbiont of Bathymodiolus azoricus (Menez Gwen)			4	0	0.345335	0.0274807	0
No	Ama19127	SCN46797.1	gag-polyprotein putative aspartyl protease, Retrotransposon gag protein	methanotrophic endosymbiont of Bathymodiolus azoricus (Menez Gwen)			4	0	0	0.318896	0.00716279
No	Ama29053	RUM44803.1	--	Desulfocapsa sp.			3	0.0276219	0	0.0502126	0.0117696
No	Ama33582	RUM44803.1	--	Desulfocapsa sp.			3	0.0276219	0	0.0502126	0.0117529
No	Ama36139	RUM44803.1	--	Desulfocapsa sp.			3	0.0276219	0	0.0502126	0.0117708
No	Ama39263	RUM44803.1	--	Desulfocapsa sp.			3	0.0276219	0	0.0502126	0.0117648
No	Ama39495	RUM44803.1	--	Desulfocapsa sp.			3	0.0276219	0	0.0502126	0.0117708
No	Ama04389	SCN46797.1	Retrotransposon gag protein, gag-polyprotein putative aspartyl protease	methanotrophic endosymbiont of Bathymodiolus azoricus (Menez Gwen)			3	0	0	0.11616	0.0226382
No	Ama04487	SCN46797.1	Retrotransposon gag protein, gag-polyprotein putative aspartyl protease	methanotrophic endosymbiont of Bathymodiolus azoricus (Menez Gwen)			3	0	0	0.11616	0.0226382
No	Ama04632	SCN46797.1	Retrotransposon gag protein, gag-polyprotein putative aspartyl protease	methanotrophic endosymbiont of Bathymodiolus azoricus (Menez Gwen)			3	0	0	0.11616	0.0226382
No	Ama34112	OOZ38953.1	--	Solemya elarraichensis gill symbiont			3	0.315665	0.595378	3.73469	0.159462
No	Ama26648	WP_078461848.1	Transcription factor TFIID (or TATA-binding protein, TBP)	Solemya velum gill symbiont			3	0	0	0.0847725	0
No	Ama08417	OOZ37539.1	--	Solemya elarraichensis gill symbiont			2	0	0	0.52863	0.0397384
No	Ama16990	OOZ37539.1	--	Solemya elarraichensis gill symbiont			2	0	0.0403163	0.468073	0
No	Ama26804	OOZ37539.1	--	Solemya elarraichensis gill symbiont			2	0	0.172258	0.0543688	0
No	Ama38281	OOZ37539.1	--	Solemya elarraichensis gill symbiont			2	0.0765621	0.321448	1.94685	0
No	Ama39294	OOZ37539.1	--	Solemya elarraichensis gill symbiont			2	0	0.366326	3.37295	0
No	Ama16743	OOY33752.1	--	Solemya velum gill symbiont			2	0	0.146217	0	0
No	Ama16754	OOY33752.1	--	Solemya velum gill symbiont			2	0	0	0.13578	0
No	Ama17198	WP_078455082.1	--	Solemya velum gill symbiont			2	0	0.130413	0.575579	0.0390961
No	Ama24738	WP_078461995.1	--	Solemya velum gill symbiont			2	0	0	0.0985054	0
No	Ama34349	WP_078461848.1	Integrase core domain, Chromo (CHRromatin Organisation MOdifier) domain	Solemya velum gill symbiont			2	0	0	0	0
No	Ama01021	RLC01077.1	--	Deltaproteobacteria bacterium			1	0.146458	0	0.0906019	0
No	Ama04074	RLC01077.1	Integrase core domain	Deltaproteobacteria bacterium			1	0	0.0561873	0.369227	0
No	Ama08168	RLC01077.1	Integrase core domain	Deltaproteobacteria bacterium			1	0	0	0.15607	0
No	Ama27641	RLC01077.1	Integrase core domain	Deltaproteobacteria bacterium			1	0	0	0	0
No	Ama39107	RLC01077.1	Integrase core domain	Deltaproteobacteria bacterium			1	0	0	0.0268131	0
No	Ama39109	RLC01077.1	Integrase core domain	Deltaproteobacteria bacterium			1	0	0	0.0268131	0
No	Ama13959	RUM41879.1	--	Desulfocapsa sp.			1	0.102191	0.129051	0.242008	0
No	Ama15677	RUM41879.1	--	Desulfocapsa sp.			1	0	0	0	0
No	Ama16919	RUM41879.1	--	Desulfocapsa sp.			1	0	0	0.0354178	0
No	Ama17701	RUM41879.1	--	Desulfocapsa sp.			1	0	0	0	0
No	Ama21050	RUM41879.1	Reverse transcriptase (RNA-dependent DNA polymerase)	Desulfocapsa sp.			1	0.202623	0.407564	4.50983	0.166462
No	Ama23362	RUM41879.1	--	Desulfocapsa sp.			1	0.308331	0.838565	1.25343	0.0873727
No	Ama25145	RUM41879.1	--	Desulfocapsa sp.			1	0	0	0.170237	0
No	Ama35335	RUM41879.1	--	Desulfocapsa sp.			1	0	0.137845	0.449998	0
No	Ama04465	RDH83421.1	--	endosymbiont of Galathealinum brachiosum			1	0.102191	0.492029	0.251729	0
No	Ama17358	RUA04563.1	zinc-binding in reverse transcriptase, Reverse transcriptase (RNA-dependent DNA polymerase)	Gammaproteobacteria bacterium			1	0	0.0703229	0.173328	0
No	Ama17719	RUA04563.1	Reverse transcriptase (RNA-dependent DNA polymerase)	Gammaproteobacteria bacterium			1	0.198815	0.522807	1.99067	0.234985
No	Ama19005	RUA04563.1	Reverse transcriptase (RNA-dependent DNA polymerase), zinc-binding in reverse transcriptase	Gammaproteobacteria bacterium			1	5.46062	10.6024	15.9555	3.52767
No	Ama19977	RUA04563.1	--	Gammaproteobacteria bacterium			1	0	0	0.491817	0.247674
No	Ama25649	RUA04563.1	Reverse transcriptase (RNA-dependent DNA polymerase)	Gammaproteobacteria bacterium			1	4.2131	6.15397	8.14885	4.05386
No	Ama28413	RUA04563.1	Reverse transcriptase (RNA-dependent DNA polymerase), zinc-binding in reverse transcriptase	Gammaproteobacteria bacterium			1	3.37808	12.5201	16.5197	8.11975
No	Ama35669	RUA04563.1	--	Gammaproteobacteria bacterium			1	0.594094	0.452935	2.30943	0.557648
No	Ama37034	RUA04563.1	--	Gammaproteobacteria bacterium			1	2.10283	3.32247	3.60218	0.671588
No	Ama04100	SCN46797.1	Retrotransposon gag protein	methanotrophic endosymbiont of Bathymodiolus azoricus (Menez Gwen)			1	0.0371809	0.0227807	0.0802336	0
No	Ama04582	SCN46797.1	Retrotransposon gag protein	methanotrophic endosymbiont of Bathymodiolus azoricus (Menez Gwen)			1	0	0.289525	0.837221	0.0865289
No	Ama12218	OPY85599.1	--	Smithella sp. PtaU1.Bin162			1	10.1635	5.04436	32.6978	12.8937
No	Ama14191	OPY85599.1	--	Smithella sp. PtaU1.Bin162			1	10.1635	0.067685	24.5208	12.9075
No	Ama00669	WP_078477288.1	Phage integrase family	Solemya elarraichensis gill symbiont			1	0	0.320937	4.47752	0
No	Ama06162	OOZ37539.1	Reverse transcriptase (RNA-dependent DNA polymerase)	Solemya elarraichensis gill symbiont			1	0	0	0	0
No	Ama09577	WP_078477694.1	Chromo (CHRromatin Organisation MOdifier) domain	Solemya elarraichensis gill symbiont			1	0	0	0.674285	0
No	Ama10151	OOZ38563.1	--	Solemya elarraichensis gill symbiont			1	0.113833	0.160746	2.02226	0.129932
No	Ama10152	WP_078477288.1	Phage integrase family	Solemya elarraichensis gill symbiont			1	0.101622	0	0.623119	0.591323
No	Ama12478	WP_078477288.1	Phage integrase family	Solemya elarraichensis gill symbiont			1	0	0	0.266641	0
No	Ama12479	OOZ38563.1	--	Solemya elarraichensis gill symbiont			1	0.224748	0	1.42561	0
No	Ama14045	OOZ37539.1	Reverse transcriptase (RNA-dependent DNA polymerase)	Solemya elarraichensis gill symbiont			1	0	0.834866	1.13405	0.14486
No	Ama14132	OOZ37539.1	Reverse transcriptase (RNA-dependent DNA polymerase)	Solemya elarraichensis gill symbiont			1	0.0572744	0.480839	0.104518	0.267169
No	Ama17240	OOZ38563.1	--	Solemya elarraichensis gill symbiont			1	0	0	0.339659	0
No	Ama19636	WP_078477288.1	--	Solemya elarraichensis gill symbiont			1	0.150062	0	0.185725	0.0379173
No	Ama24318	WP_078477288.1	Phage integrase family	Solemya elarraichensis gill symbiont			1	0	0	0.588107	0.0508921
No	Ama24320	OOZ38563.1	--	Solemya elarraichensis gill symbiont			1	0	0	1.27545	0
No	Ama26432	OOZ37539.1	Reverse transcriptase (RNA-dependent DNA polymerase)	Solemya elarraichensis gill symbiont			1	0	1.29173	4.23372	0.589345
No	Ama28579	WP_078477288.1	Phage integrase family	Solemya elarraichensis gill symbiont			1	0	0.311047	2.6848	0.085342
No	Ama33012	OOZ37539.1	Reverse transcriptase (RNA-dependent DNA polymerase)	Solemya elarraichensis gill symbiont			1	0	0	0	0
No	Ama34173	WP_078477288.1	Phage integrase family	Solemya elarraichensis gill symbiont			1	0	0.107708	2.23922	0
No	Ama38532	WP_078477288.1	--	Solemya elarraichensis gill symbiont			1	0	0.0530279	0.860328	0.0238743
No	Ama38722	OOZ37539.1	Reverse transcriptase (RNA-dependent DNA polymerase)	Solemya elarraichensis gill symbiont			1	0	0	0	0
No	Ama_188_5db7b01a	OOZ38953.1	SCAN domain	Solemya elarraichensis gill symbiont			1	12.8968	28.412	57.5543	12.7307
No	Ama_479_5db7b01a	OOZ38955.1	Retrotransposon gag protein	Solemya elarraichensis gill symbiont			1	0.304483	1.81805	6.20637	0.917103
No	Ama00149	OOY33752.1	--	Solemya velum gill symbiont			1	0	0.0951923	0.321701	0
No	Ama01650	WP_043118741.1	--	Solemya velum gill symbiont			1	0	0	0	0
No	Ama02217	OOY33752.1	--	Solemya velum gill symbiont			1	1.32008e-05	0	0	0
No	Ama02224	OOY33752.1	--	Solemya velum gill symbiont			1	1.32008e-05	0	0	0
No	Ama02361	OOY33752.1	Zinc finger, C2H2 type	Solemya velum gill symbiont			1	0.0619189	0.648438	0.50434	0.0314172
No	Ama04080	WP_078461844.1	Chromo (CHRromatin Organisation MOdifier) domain	Solemya velum gill symbiont			1	0	0	0	0
No	Ama04144	OOY67210.1	--	Solemya velum gill symbiont			1	0	0	0.052268	0
No	Ama04164	WP_078463202.1	--	Solemya velum gill symbiont			1	0	0	1.17759	0.0942217
No	Ama05196	WP_078455082.1	--	Solemya velum gill symbiont			1	0	0	0.16637	0.26982
No	Ama05641	OOY33752.1	--	Solemya velum gill symbiont			1	0	0.0635103	0.19302	0
No	Ama06234	WP_078459164.1	RNase H	Solemya velum gill symbiont			1	9.43124	15.3378	17.9745	6.6546
No	Ama07655	WP_078461848.1	Integrase core domain	Solemya velum gill symbiont			1	0.0619456	0.325962	0.0919428	0.0664941
No	Ama07695	WP_078461848.1	Integrase core domain	Solemya velum gill symbiont			1	0	0	0.560353	0
No	Ama10038	OOY33752.1	Zinc finger, C2H2 type	Solemya velum gill symbiont			1	0.38381	1.10381	2.16323	0.203241
No	Ama10739	WP_078461848.1	Integrase core domain	Solemya velum gill symbiont			1	0	0	0.563788	0.0194855
No	Ama10749	WP_078461995.1	Integrase core domain	Solemya velum gill symbiont			1	0	0.0280577	0	0.0629686
No	Ama14059	OOY98362.1	Chromo (CHRromatin Organisation MOdifier) domain	Solemya velum gill symbiont			1	0	0.391519	2.10843	0.0398663
No	Ama14794	WP_078459164.1	--	Solemya velum gill symbiont			1	0.0798857	0.132234	0.906481	0.0687529
No	Ama15301	WP_078459164.1	RNase H	Solemya velum gill symbiont			1	1.73012	4.43202	20.9458	2.90963
No	Ama15691	OOY33750.1	DNA polymerase type B, organellar and viral	Solemya velum gill symbiont			1	0	0.957773	0.0784776	0
No	Ama17235	WP_078461394.1	Integrase core domain	Solemya velum gill symbiont			1	0	0	0	0
No	Ama18178	OOY33752.1	--	Solemya velum gill symbiont			1	0	0.182051	0.15435	0.0290377
No	Ama18323	WP_078461848.1	Integrase core domain	Solemya velum gill symbiont			1	0	0	0	0
No	Ama18974	OOZ61426.1	--	Solemya velum gill symbiont			1	0	0.0957754	0	0
No	Ama20570	WP_078463202.1	Chromo (CHRromatin Organisation MOdifier) domain, Integrase core domain	Solemya velum gill symbiont			1	0	0	0	0
No	Ama20583	WP_078463202.1	Integrase core domain	Solemya velum gill symbiont			1	0	1.2629	0.762891	0.108614
No	Ama20808	WP_078461848.1	Chromo (CHRromatin Organisation MOdifier) domain	Solemya velum gill symbiont			1	0	0.123771	0	0
No	Ama23724	OOY98362.1	Chromo (CHRromatin Organisation MOdifier) domain	Solemya velum gill symbiont			1	0	0.0800189	0	0
No	Ama24056	WP_078461848.1	Integrase core domain	Solemya velum gill symbiont			1	0	0	0	0.0506144
No	Ama24253	WP_078461844.1	--	Solemya velum gill symbiont			1	0	0	0	0
No	Ama24257	WP_043118741.1	--	Solemya velum gill symbiont			1	0	0	0	0
No	Ama24581	WP_078459164.1	RNase H	Solemya velum gill symbiont			1	12.6238	26.7205	25.731	9.13577
No	Ama24582	WP_078459164.1	Reverse transcriptase (RNA-dependent DNA polymerase)	Solemya velum gill symbiont			1	1.29524	2.51349	14.6423	0.834179
No	Ama24610	WP_078459164.1	Reverse transcriptase (RNA-dependent DNA polymerase), RNase H	Solemya velum gill symbiont			1	0.1458	0.737474	4.14844	0.334267
No	Ama24739	WP_043118741.1	--	Solemya velum gill symbiont			1	0	0	0	0
No	Ama25390	WP_078461848.1	Integrase core domain	Solemya velum gill symbiont			1	0	0	0.348692	0
No	Ama25652	KHF23987.1	Chromo (CHRromatin Organisation MOdifier) domain	Solemya velum gill symbiont			1	0	0.23463	0.213614	0.0353237
No	Ama25654	WP_078456850.1	--	Solemya velum gill symbiont			1	0.631338	0.0881731	1.95471	0.0398663
No	Ama25797	WP_078459164.1	Reverse transcriptase (RNA-dependent DNA polymerase), RNase H	Solemya velum gill symbiont			1	0.252937	1.30024	4.10955	0.763635
No	Ama26108	WP_078459164.1	Reverse transcriptase (RNA-dependent DNA polymerase)	Solemya velum gill symbiont			1	0.180349	1.58605	6.45605	0.389596
No	Ama27962	WP_078459169.1	DNA polymerase type B, organellar and viral	Solemya velum gill symbiont			1	0	0.666212	0.350061	0.0227054
No	Ama28112	WP_078459164.1	RNase H	Solemya velum gill symbiont			1	2.17627	5.69421	8.728	1.29208
No	Ama29050	WP_078461844.1	--	Solemya velum gill symbiont			1	0	0	0	0
No	Ama29574	WP_078459169.1	DNA polymerase type B, organellar and viral	Solemya velum gill symbiont			1	0	2.1799	0.940476	0.103456
No	Ama29887	WP_078461848.1	Chromo (CHRromatin Organisation MOdifier) domain, Integrase core domain	Solemya velum gill symbiont			1	0	0	0.309359	0
No	Ama30847	WP_078459164.1	RNase H, Reverse transcriptase (RNA-dependent DNA polymerase)	Solemya velum gill symbiont			1	0.686683	1.38212	3.36149	0.123237
No	Ama31142	WP_078463202.1	Chromo (CHRromatin Organisation MOdifier) domain, Integrase core domain	Solemya velum gill symbiont			1	0	0	0	0
No	Ama31485	WP_078459164.1	RNase H, Reverse transcriptase (RNA-dependent DNA polymerase)	Solemya velum gill symbiont			1	0.999926	3.22666	7.53727	0.509915
No	Ama32532	OOY98362.1	--	Solemya velum gill symbiont			1	0	0	0	0
No	Ama33067	WP_078459164.1	RNase H, Reverse transcriptase (RNA-dependent DNA polymerase)	Solemya velum gill symbiont			1	2.19605	3.60519	9.44455	1.81675
No	Ama33579	WP_078463202.1	--	Solemya velum gill symbiont			1	0	0	0.0439932	0
No	Ama33716	WP_078463202.1	Integrase core domain, Chromo (CHRromatin Organisation MOdifier) domain	Solemya velum gill symbiont			1	0	0	0.0752185	0
No	Ama33717	OOY49182.1	--	Solemya velum gill symbiont			1	0	1.28621	0.366244	0
No	Ama34192	WP_078463202.1	--	Solemya velum gill symbiont			1	0	0	0	0
No	Ama34948	OOY49291.1	Integrase core domain	Solemya velum gill symbiont			1	0	0	0	0
No	Ama35607	WP_078459164.1	RNase H	Solemya velum gill symbiont			1	0.707512	0.903322	3.79663	0.495934
No	Ama36142	WP_078461844.1	Chromo (CHRromatin Organisation MOdifier) domain, Integrase core domain	Solemya velum gill symbiont			1	0.0784601	0.470197	0.144622	0.0596497
No	Ama36242	OOY33752.1	Zinc finger, C2H2 type, C2H2-type zinc finger	Solemya velum gill symbiont			1	0	0.164667	0.644378	0
No	Ama38226	OOY33752.1	--	Solemya velum gill symbiont			1	0	0.0587323	0	0
No	Ama38592	OOY33752.1	--	Solemya velum gill symbiont			1	0.152455	0.571591	0.236891	0.0387048
No	Ama_733_5db7b01a	OOY49400.1	DNA polymerase type B, organellar and viral	Solemya velum gill symbiont			1	1.84895	2.60122	17.1719	0.842578
No	Ama05775	XP_011668548.1	DDE superfamily endonuclease	Strongylocentrotus purpuratus			1	0	0.0546902	0.128411	0
No	Ama06858	XP_011668548.1	DDE superfamily endonuclease	Strongylocentrotus purpuratus			1	0.004464	0.942128	2.11273	0.0929709
No	Ama12924	XP_011668548.1	DDE superfamily endonuclease	Strongylocentrotus purpuratus			1	0.004464	0.942104	2.11271	0.0929709
No	Ama17857	XP_011666662.1	Reverse transcriptase (RNA-dependent DNA polymerase)	Strongylocentrotus purpuratus			1	0	0	0	0
No	Ama19633	XP_011668548.1	DDE superfamily endonuclease	Strongylocentrotus purpuratus			1	0	0	0.02974	0
No	Ama30996	XP_011668548.1	DDE superfamily endonuclease	Strongylocentrotus purpuratus			1	0	0	0.02974	0
No	Ama36084	XP_011666662.1	Reverse transcriptase (RNA-dependent DNA polymerase)	Strongylocentrotus purpuratus			1	0.169586	0.181631	0.637983	0.0739734
No	Ama30248	WP_068704743.1	--	Tenacibaculum soleae			1	0	1.58032	0	0.105906
	Phreagena okutanii
Yes	GIAT01006039.1	WP_054553656.1	Domain of unknown function (DUF3472)	Pseudoalteromonas lipolytica						2.18776	1.95617	Yes
Yes	GIAT01006146.1	OOZ38953.1	--	Solemya pervernicosa gill symbiont						1.61602	1.59285	Yes
Yes	GIAT01007698.1	OOY98652.1	--	Solemya velum gill symbiont						3.43962	1.27063	Yes
Yes	GIAT01013804.1	RLC01077.1	Integrase core domain	Deltaproteobacteria bacterium						1.08795	1.74313	Yes
Yes	GIAT01017006.1	WP_089532836.1	--	Virgibacillus necropolis						0.052093	43.2837	Yes
Yes	GIAT01017263.1	SCN46797.1	Retrotransposon gag protein, Zinc knuckle	methanotrophic endosymbiont of Bathymodiolus azoricus (Menez Gwen)						0.769673	3.03829	Yes
Yes	GIAT01018227.1	RUM44803.1	--	Desulfocapsa sp.						4.87328	5.10476	Yes
Yes	GIAT01020476.1	RLC01077.1	--	Deltaproteobacteria bacterium						1.08573	1.49731	Yes
Yes	GIAT01022686.1	SCN46797.1	Retrotransposon gag protein	methanotrophic endosymbiont of Bathymodiolus azoricus (Menez Gwen)						0.254254	1.62961	Yes
Yes	GIAT01000812.1	WP_069134473.1	Ndr family	Gammaproteobacteria bacterium 2W06						1.15267	2.20338	No
Yes	GIAT01001393.1	RLC10819.1	--	Deltaproteobacteria bacterium						2.01654	3.27332	No
Yes	GIAT01003182.1	OOY59165.1	Integrase core domain	Solemya velum gill symbiont						2.89949	0	No
Yes	GIAT01003950.1	OOZ38563.1	--	Solemya pervernicosa gill symbiont						0.965743	1.02607	No
Yes	GIAT01004054.1	OOZ74229.1	--	Solemya velum gill symbiont						2.88164	0.515986	No
Yes	GIAT01004082.1	OOY49087.1	Reverse transcriptase (RNA-dependent DNA polymerase)	Solemya velum gill symbiont						1.53888	1.0446	No
Yes	GIAT01005918.1	NP_057933.2	RNase H, Reverse transcriptase (RNA-dependent DNA polymerase)	Moloney murine leukemia virus						4.33231	6.49809	No
Yes	GIAT01010239.1	WP_043118745.1	--	Solemya velum gill symbiont						2.85166	1.29646	No
Yes	GIAT01011819.1	OOZ74229.1	--	Solemya velum gill symbiont						2.24713	1.93858	No
Yes	GIAT01013647.1	OOY49087.1	Reverse transcriptase (RNA-dependent DNA polymerase)	Solemya velum gill symbiont						3.05328	3.84211	No
Yes	GIAT01015098.1	XP_011666662.1	Reverse transcriptase (RNA-dependent DNA polymerase)	Strongylocentrotus purpuratus						1.36809	1.63453	No
Yes	GIAT01015271.1	RUA04563.1	--	Gammaproteobacteria bacterium						1.95394	3.37031	No
Yes	GIAT01015958.1	OOZ37539.1	Reverse transcriptase (RNA-dependent DNA polymerase)	Solemya pervernicosa gill symbiont						2.92227	1.21665	No
Yes	GIAT01016989.1	RUA04563.1	--	Gammaproteobacteria bacterium						0.494848	2.04997	No
Yes	GIAT01017125.1	OOY49400.1	DNA polymerase type B, organellar and viral	Solemya velum gill symbiont						2.06351	4.52536	No
Yes	GIAT01018290.1	RDH83421.1	--	endosymbiont of Galathealinum brachiosum						0.296909	2.04997	No
Yes	GIAT01018653.1	RUM94412.1	Reverse transcriptase (RNA-dependent DNA polymerase)	Thiothrix sp.						32.0707	43.819	No
Yes	GIAT01019064.1	OOZ38953.1	SCAN domain	Solemya pervernicosa gill symbiont						73.1286	84.0909	No
Yes	GIAT01019182.1	WP_078459164.1	RNase H	Solemya velum gill symbiont						109.53	53.889	No
Yes	GIAT01019589.1	OOZ38953.1	--	Solemya pervernicosa gill symbiont						0.422927	1.6667	No
Yes	GIAT01022250.1	WP_110883500.1	lactate/malate dehydrogenase, alpha/beta C-terminal domain, lactate/malate dehydrogenase, NAD binding domain	Gammaproteobacteria bacterium 2W06						0.763227	1.82804	No
Yes	GIAT01022339.1	OOZ38563.1	Reverse transcriptase (RNA-dependent DNA polymerase)	Solemya pervernicosa gill symbiont						1.33692	1.9743	No
No	GIAT01011992.1	OOZ37539.1	--	Solemya pervernicosa gill symbiont						2.97029	1.46532	No
No	GIAT01013119.1	OOZ37539.1	--	Solemya pervernicosa gill symbiont						1.38295	1.25548	No
No	GIAT01013440.1	WP_090247698.1	--	Lishizhenia tianjinensis						13.4937	21.9638	No
	Gigantidas platifrons
Yes	Gpl56279-1.16	WP_078461394.1	Integrase core domain	Solemya velum gill symbiont			2					Yes
Yes	Gpl20880-1.18	TDI71642.1	--	Bacteroidetes bacterium			2					No
Yes	Gpl22702-0.3	SCN46548.1	Mitochondrial carrier protein	methanotrophic endosymbiont of Bathymodiolus azoricus (Menez Gwen)			2					No
Yes	Gpl2437-2.11	WP_078461394.1	--	Solemya velum gill symbiont			2					No
Yes	Gpl37616-2.13	TDI71643.1	--	Bacteroidetes bacterium			2					No
Yes	Gpl40227-0.50	OOZ35769.1	PIF1-like helicase, PHD-finger, AAA domain	Solemya pervernicosa gill symbiont			4					No
Yes	Gpl40733-0.2	SCN47320.1	Transcriptional Coactivator p15 (PC4)	methanotrophic endosymbiont of Bathymodiolus azoricus (Menez Gwen)			4					No
Yes	Gpl41157-3.6	TDI71643.1	--	Bacteroidetes bacterium			2					No
Yes	Gpl53149-1.9	WP_072477856.1	Bacterial protein of unknown function (DUF885)	Amycolatopsis australiensis			63					No
Yes	Gpl53185-2.1	SCN47305.1	--	methanotrophic endosymbiont of Bathymodiolus azoricus (Menez Gwen)			2					No
Yes	Gpl56369-0.1	OOZ35769.1	PIF1-like helicase, AAA domain	Solemya pervernicosa gill symbiont			2					No
Yes	Gpl63590-2.2	WP_078461394.1	--	Solemya velum gill symbiont			2					No
Yes	Gpl7533-0.0	TDI71643.1	Reverse transcriptase (RNA-dependent DNA polymerase)	Bacteroidetes bacterium			5					No
No	Gpl19381-2.3	WP_078455218.1	--	Solemya velum gill symbiont			1					No
No	Gpl22753-5.1	SCN47377.1	NUDIX domain	methanotrophic endosymbiont of Bathymodiolus azoricus (Menez Gwen)			1					No
No	Gpl7864-0.6	RUA04444.1	--	Gammaproteobacteria bacterium			9					No
No	Gpl58269-0.23	RDH83421.1	--	endosymbiont of Galathealinum brachiosum			1					No
No	Gpl16217-1.4	WP_078455218.1	--	Solemya velum gill symbiont			1					No
No	Gpl40355-1.14	RUM41879.1	--	Desulfocapsa sp.			1					No
No	Gpl65520-7.10	OOZ35769.1	PIF1-like helicase	Solemya pervernicosa gill symbiont			1					No
No	Gpl24369-1.16	OOZ38563.1	--	Solemya pervernicosa gill symbiont			1					No
No	Gpl59901-0.5	SCN47320.1	Transcriptional Coactivator p15 (PC4)	methanotrophic endosymbiont of Bathymodiolus azoricus (Menez Gwen)			2					No
No	Gpl15846-0.0	TDI71643.1	--	Bacteroidetes bacterium			4					No
No	Gpl48253-0.2	WP_078455218.1	--	Solemya velum gill symbiont			1					No
No	Gpl38816-1.15	WP_078455218.1	--	Solemya velum gill symbiont			1					No
No	Gpl38816-1.16	WP_078455218.1	--	Solemya velum gill symbiont			1					No
No	Gpl58388-2.13	OOZ38563.1	--	Solemya pervernicosa gill symbiont			1					No
	Ruditapes philippinarum
Yes	Rph0000288.2	WP_107908873.1	Cadherin domain, EGF-like domain, Cadherin-like, Human growth factor-like EGF, Calcium-binding EGF domain, Complement Clr-like EGF-like	Acinetobacter pittii			92					No
Yes	Rph0000035.15	OJJ25198.1	50S ribosome-binding GTPase	Roseofilum reptotaenium AO1-A			4					No
Yes	Rph0000003.31	WP_054553659.1	Ribonuclease III domain, PAZ domain, Dicer dimerisation domain, Ribonuclease-III-like, Helicase conserved C-terminal domain, Double-stranded RNA binding motif, Domain of unknown function (DUF3472)	Pseudoalteromonas lipolytica			18					No
Yes	Rph0002345.4	WP_099610793.1	--	Vibrio fujianensis			2					No
Yes	Rph0000155.9	WP_017827004.1	TupA-like ATPgrasp, TATA element modulatory factor 1 TATA binding	Proteus mirabilis			2					No
Yes	Rph0001233.13	WP_130678220.1	Acetyltransferase (GNAT) family	Rhizobium leguminosarum			2					No
No	Rph0000383.10	WP_000623886.1	--	Vibrio cholerae			1					No
No	Rph0000383.12	WP_123260564.1	--	Bacillus circulans			1					No
No	Rph0002900.22	WP_100417969.1	Single-strand binding protein family	Bradyrhizobium lablabi			1					No
No	Rph0002900.34	WP_012622459.1	C-5 cytosine-specific DNA methylase	Borreliella burgdorferi			1					No
No	Rph0001698.1	KIO56719.1	TupA-like ATPgrasp	Bacillus thermoamylovorans			1					No
No	Rph0001698.3	WP_083964515.1	TupA-like ATPgrasp	Bacillus litoralis			1					No
No	Rph0000003.15	WP_006196496.1	Angiotensin-converting enzyme, Dynamin family	Nodularia spumigena			1					No
No	Rph0000003.14	WP_006196496.1	Root hair defective 3 GTP-binding protein (RHD3)	Nodularia spumigena			1					No
No	Rph0000003.30	WP_054553656.1	Domain of unknown function (DUF3472), 2OG-Fe(II) oxygenase superfamily	Pseudoalteromonas lipolytica			6					No
No	Rph0000267.13	WP_087506688.1	TupA-like ATPgrasp	Neiella marina			1					No
No	Rph0045498.1	AIW56738.1	Ribonucleotide reductase, barrel domain, Ribonucleotide reductase, barrel domain	uncultured virus			1					No

## Sheet: Table S10
Table S10. Orthol OGous groups among the three vesicomyid symbionts, with genes unique to each species and genes that are shared between two species listed. Description of orthol OGs is based on the auto-annotation from Prokka.
Orth OGroup	Archivesica marissinica symbiont (Vma)	Phreagena okutanii symbiont (Vok)	Turneroconcha magnifica symbiont (Rma)	Description
Vma-Vok
OG0000864	Vma00008	Vok00008		Stringent starvation protein B
OG0000865	Vma00015	Vok00015		hypothetical protein
OG0000866	Vma00025	Vok00025		hypothetical protein
OG0000867	Vma00068	Vok00071		hypothetical protein
OG0000868	Vma00099	Vok00103		hypothetical protein
OG0000869	Vma00102	Vok00106		Rubredoxin
OG0000870	Vma00104	Vok00108		Hydroxyacylglutathione hydrolase
OG0000871	Vma00133	Vok00137		hypothetical protein
OG0000872	Vma00142	Vok00146		hypothetical protein
OG0000873	Vma00148	Vok00152		S-adenosylmethionine:tRNA ribosyltransferase-isomerase
OG0000874	Vma00163	Vok00168		hypothetical protein
OG0000875	Vma00207	Vok00212		hypothetical protein
OG0000876	Vma00227	Vok00232		hypothetical protein
OG0000877	Vma00257	Vok00261		hypothetical protein
OG0000878	Vma00270	Vok00274		hypothetical protein
OG0000879	Vma00280	Vok00283		hypothetical protein
OG0000880	Vma00299	Vok00303		23S rRNA (uracil(1939)-C(5))-methyltransferase RlmD
OG0000881	Vma00313	Vok00316		hypothetical protein
OG0000882	Vma00351	Vok00354		Holliday junction ATP-dependent DNA helicase RuvA
OG0000883	Vma00398	Vok00406		hypothetical protein
OG0000884	Vma00422	Vok00429		Epoxyqueuosine reductase QueH
OG0000885	Vma00435	Vok00443		Nucleoid-associated protein YbaB
OG0000886	Vma00473	Vok00482		Methionine synthase
OG0000887	Vma00524	Vok00535		hypothetical protein
OG0000888	Vma00561	Vok00572		hypothetical protein
OG0000889	Vma00592	Vok00604		hypothetical protein
OG0000890	Vma00593	Vok00605		Corrinoid adenosyltransferase
OG0000891	Vma00629	Vok00638		hypothetical protein
OG0000892	Vma00636	Vok00645		hypothetical protein
OG0000893	Vma00637	Vok00646		Cyanophycin synthetase
OG0000894	Vma00638	Vok00647		hypothetical protein
OG0000895	Vma00639	Vok00648		hypothetical protein
OG0000896	Vma00641	Vok00650		hypothetical protein
OG0000897	Vma00658	Vok00669		hypothetical protein
OG0000898	Vma00659	Vok00670		Respiratory nitrate reductase 1 gamma chain
OG0000899	Vma00660	Vok00671		Nitrate reductase molybdenum cofactor assembly chaperone NarJ
OG0000900	Vma00661	Vok00672		Respiratory nitrate reductase 1 beta chain
OG0000901	Vma00662	Vok00673		Respiratory nitrate reductase 1 alpha chain
OG0000902	Vma00664	Vok00675		hypothetical protein
OG0000903	Vma00668	Vok00679		HTH-type transcriptional activator CmpR
OG0000904	Vma00674	Vok00685		hypothetical protein
OG0000905	Vma00691	Vok00700		Holliday junction ATP-dependent DNA helicase RuvB
OG0000906	Vma00705	Vok00713		hypothetical protein
OG0000907	Vma00712	Vok00720		Endonuclease MutS2
OG0000908	Vma00745	Vok00754		Queuine tRNA-ribosyltransferase
OG0000909	Vma00774	Vok00782		hypothetical protein
OG0000910	Vma00791	Vok00799		hypothetical protein
OG0000911	Vma00805	Vok00813		hypothetical protein
OG0000912	Vma00830	Vok00839		putative protein YciO
OG0000913	Vma00831	Vok00840		3',5'-nucleoside bisphosphate phosphatase
OG0000914	Vma00836	Vok00847		hypothetical protein
OG0000915	Vma00838	Vok00849		hypothetical protein
OG0000916	Vma00864	Vok00875		Adenosylcobalamin/alpha-ribazole phosphatase
OG0000917	Vma00882	Vok00893		Polyphosphate:ADP/GDP phosphotransferase
OG0000918	Vma00883	Vok00894		hypothetical protein
OG0000919	Vma00930	Vok00942		Thioredoxin 2
OG0000920	Vma00948	Vok00960		FKBP-type 16 kDa peptidyl-prolyl cis-trans isomerase
OG0000921	Vma00999	Vok01010		hypothetical protein
OG0000922	Vma01003	Vok01014		hypothetical protein
Vma-Rma
OG0000858	Vma00308		Rma00364	Ribosomal silencing factor RsfS
OG0000859	Vma00339		Rma00396	Ribosomal RNA small subunit methyltransferase D
OG0000860	Vma00400		Rma00472	UvrABC system protein B
OG0000861	Vma00502		Rma00595	hypothetical protein
OG0000862	Vma00610		Rma00711	hypothetical protein
OG0000863	Vma00692		Rma00786	hypothetical protein
Vok-Rma
OG0000923		Vok00016	Rma00014	hypothetical protein
OG0000924		Vok00048	Rma00050	Outer-membrane lipoprotein carrier protein
OG0000925		Vok00489	Rma00566	Tol-Pal system protein TolB
OG0000926		Vok00490	Rma00567	Peptidoglycan-associated lipoprotein
OG0000927		Vok00573	Rma00657	hypothetical protein
OG0000928		Vok00698	Rma00783	Biopolymer transport protein ExbD
OG0000929		Vok00903	Rma01044	hypothetical protein
Vma_unique
OG0000930	Vma00016			hypothetical protein
OG0000931	Vma00038			hypothetical protein
OG0000932	Vma00069			hypothetical protein
OG0000933	Vma00106			hypothetical protein
OG0000934	Vma00246			hypothetical protein
OG0000935	Vma00271			hypothetical protein
OG0000936	Vma00307			hypothetical protein
OG0000937	Vma00414			hypothetical protein
OG0000938	Vma00556			hypothetical protein
OG0000939	Vma00568			hypothetical protein
OG0000940	Vma00591			hypothetical protein
OG0000941	Vma00607			hypothetical protein
OG0000942	Vma00620			hypothetical protein
OG0000943	Vma00621			hypothetical protein
OG0000944	Vma00679			hypothetical protein
OG0000945	Vma00684			hypothetical protein
OG0000946	Vma00686			hypothetical protein
OG0000947	Vma00689			hypothetical protein
OG0000948	Vma00722			hypothetical protein
OG0000949	Vma00723			hypothetical protein
OG0000950	Vma00998			hypothetical protein
Vok_unique
OG0000951		Vok00038		hypothetical protein
OG0000952		Vok00049		hypothetical protein
OG0000953		Vok00055		hypothetical protein
OG0000954		Vok00072		hypothetical protein
OG0000955		Vok00073		hypothetical protein
OG0000956		Vok00110		hypothetical protein
OG0000957		Vok00123		Ribosomal RNA small subunit methyltransferase E
OG0000958		Vok00156		hypothetical protein
OG0000959		Vok00289		Transcriptional regulator MraZ
OG0000960		Vok00311		hypothetical protein
OG0000961		Vok00353		hypothetical protein
OG0000962		Vok00377		hypothetical protein
OG0000963		Vok00384		hypothetical protein
OG0000964		Vok00385		hypothetical protein
OG0000965		Vok00402		hypothetical protein
OG0000966		Vok00403		hypothetical protein
OG0000967		Vok00405		hypothetical protein
OG0000968		Vok00414		hypothetical protein
OG0000969		Vok00435		hypothetical protein
OG0000970		Vok00469		hypothetical protein
OG0000971		Vok00522		hypothetical protein
OG0000972		Vok00523		hypothetical protein
OG0000973		Vok00557		hypothetical protein
OG0000974		Vok00574		hypothetical protein
OG0000975		Vok00603		hypothetical protein
OG0000976		Vok00621		hypothetical protein
OG0000977		Vok00658		hypothetical protein
OG0000978		Vok00668		hypothetical protein
OG0000979		Vok00694		hypothetical protein
OG0000980		Vok00722		hypothetical protein
OG0000981		Vok00731		hypothetical protein
OG0000982		Vok00742		hypothetical protein
OG0000983		Vok00835		hypothetical protein
OG0000984		Vok00845		hypothetical protein
OG0000985		Vok00846		hypothetical protein
Rma_unique
OG0000986			Rma00017	Adenine DNA glycosylase
OG0000987			Rma00018	Adenine DNA glycosylase
OG0000988			Rma00029	hypothetical protein
OG0000989			Rma00038	hypothetical protein
OG0000990			Rma00048	hypothetical protein
OG0000991			Rma00049	hypothetical protein
OG0000992			Rma00058	hypothetical protein
OG0000993			Rma00059	hypothetical protein
OG0000994			Rma00060	Replication-associated recombination protein A
OG0000995			Rma00069	hypothetical protein
OG0000996			Rma00077	hypothetical protein
OG0000997			Rma00082	Ribosomal RNA small subunit methyltransferase G
OG0000998			Rma00090	hypothetical protein
OG0000999			Rma00091	hypothetical protein
OG0001000			Rma00098	Lipopolysaccharide export system protein LptA
OG0001001			Rma00107	hypothetical protein
OG0001002			Rma00108	hypothetical protein
OG0001003			Rma00111	hypothetical protein
OG0001004			Rma00112	hypothetical protein
OG0001005			Rma00113	hypothetical protein
OG0001006			Rma00114	hypothetical protein
OG0001007			Rma00118	hypothetical protein
OG0001008			Rma00119	hypothetical protein
OG0001009			Rma00120	hypothetical protein
OG0001010			Rma00121	hypothetical protein
OG0001011			Rma00122	hypothetical protein
OG0001012			Rma00123	hypothetical protein
OG0001013			Rma00125	hypothetical protein
OG0001014			Rma00138	hypothetical protein
OG0001015			Rma00143	hypothetical protein
OG0001016			Rma00153	hypothetical protein
OG0001017			Rma00154	hypothetical protein
OG0001018			Rma00155	Peptidoglycan O-acetyltransferase
OG0001019			Rma00156	hypothetical protein
OG0001020			Rma00182	hypothetical protein
OG0001021			Rma00185	hypothetical protein
OG0001022			Rma00187	Low molecular weight protein-tyrosine-phosphatase YfkJ
OG0001023			Rma00221	hypothetical protein
OG0001024			Rma00222	hypothetical protein
OG0001025			Rma00223	Flavin prenyltransferase UbiX
OG0001026			Rma00224	Peptide methionine sulfoxide reductase MsrB
OG0001027			Rma00226	hypothetical protein
OG0001028			Rma00235	GTPase HflX
OG0001029			Rma00237	Ribosomal RNA small subunit methyltransferase B
OG0001030			Rma00238	hypothetical protein
OG0001031			Rma00240	hypothetical protein
OG0001032			Rma00253	Beta-barrel assembly-enhancing protease
OG0001033			Rma00256	hypothetical protein
OG0001034			Rma00258	hypothetical protein
OG0001035			Rma00278	hypothetical protein
OG0001036			Rma00279	hypothetical protein
OG0001037			Rma00280	hypothetical protein
OG0001038			Rma00281	hypothetical protein
OG0001039			Rma00282	hypothetical protein
OG0001040			Rma00283	hypothetical protein
OG0001041			Rma00284	hypothetical protein
OG0001042			Rma00285	hypothetical protein
OG0001043			Rma00286	hypothetical protein
OG0001044			Rma00287	Toxin RTX-I translocation ATP-binding protein
OG0001045			Rma00288	Hemolysin secretion protein D, chromosomal
OG0001046			Rma00289	hypothetical protein
OG0001047			Rma00292	tRNA U34 carboxymethyltransferase
OG0001048			Rma00297	hypothetical protein
OG0001049			Rma00316	hypothetical protein
OG0001050			Rma00325	hypothetical protein
OG0001051			Rma00330	Peptidoglycan D,D-transpeptidase FtsI
OG0001052			Rma00331	Cell division protein FtsL
OG0001053			Rma00333	hypothetical protein
OG0001054			Rma00334	hypothetical protein
OG0001055			Rma00335	C4-dicarboxylate-binding periplasmic protein DctP
OG0001056			Rma00344	hypothetical protein
OG0001057			Rma00346	hypothetical protein
OG0001058			Rma00348	hypothetical protein
OG0001059			Rma00349	hypothetical protein
OG0001060			Rma00353	hypothetical protein
OG0001061			Rma00354	hypothetical protein
OG0001062			Rma00355	Anhydromuropeptide permease
OG0001063			Rma00356	Beta-hexosaminidase
OG0001064			Rma00371	hypothetical protein
OG0001065			Rma00387	Protein adenylyltransferase SelO
OG0001066			Rma00398	hypothetical protein
OG0001067			Rma00399	hypothetical protein
OG0001068			Rma00400	hypothetical protein
OG0001069			Rma00411	hypothetical protein
OG0001070			Rma00412	hypothetical protein
OG0001071			Rma00417	hypothetical protein
OG0001072			Rma00418	hypothetical protein
OG0001073			Rma00431	hypothetical protein
OG0001074			Rma00433	hypothetical protein
OG0001075			Rma00446	hypothetical protein
OG0001076			Rma00447	Acetyl-coenzyme A synthetase
OG0001077			Rma00448	hypothetical protein
OG0001078			Rma00463	hypothetical protein
OG0001079			Rma00464	L-threonine dehydratase biosynthetic IlvA
OG0001080			Rma00466	L-threonine dehydratase biosynthetic IlvA
OG0001081			Rma00467	L-threonine dehydratase biosynthetic IlvA
OG0001082			Rma00475	hypothetical protein
OG0001083			Rma00480	hypothetical protein
OG0001084			Rma00488	Aminopeptidase N
OG0001085			Rma00489	Nicotinamide-nucleotide amidohydrolase PncC
OG0001086			Rma00490	tRNA-dihydrouridine(20/20a) synthase
OG0001087			Rma00491	Cell division protein FtsA
OG0001088			Rma00507	hypothetical protein
OG0001089			Rma00508	hypothetical protein
OG0001090			Rma00514	hypothetical protein
OG0001091			Rma00516	N-acetylmuramate alpha-1-phosphate uridylyltransferase
OG0001092			Rma00517	N-acetylmuramate/N-acetylglucosamine kinase
OG0001093			Rma00537	N-acetylmuramic acid 6-phosphate phosphatase
OG0001094			Rma00538	hypothetical protein
OG0001095			Rma00543	Tyrosine recombinase XerC
OG0001096			Rma00550	putative peptidoglycan glycosyltransferase FtsW
OG0001097			Rma00552	hypothetical protein
OG0001098			Rma00553	hypothetical protein
OG0001099			Rma00559	hypothetical protein
OG0001100			Rma00560	hypothetical protein
OG0001101			Rma00570	hypothetical protein
OG0001102			Rma00572	hypothetical protein
OG0001103			Rma00589	Isocitrate lyase
OG0001104			Rma00590	hypothetical protein
OG0001105			Rma00592	hypothetical protein
OG0001106			Rma00593	hypothetical protein
OG0001107			Rma00596	hypothetical protein
OG0001108			Rma00626	hypothetical protein
OG0001109			Rma00643	hypothetical protein
OG0001110			Rma00644	hypothetical protein
OG0001111			Rma00662	hypothetical protein
OG0001112			Rma00675	Phosphatidylglycerol--prolipoprotein diacylglyceryl transferase
OG0001113			Rma00688	hypothetical protein
OG0001114			Rma00689	Transcriptional repressor NrdR
OG0001115			Rma00691	hypothetical protein
OG0001116			Rma00694	hypothetical protein
OG0001117			Rma00695	hypothetical protein
OG0001118			Rma00696	hypothetical protein
OG0001119			Rma00697	Putative transport protein
OG0001120			Rma00702	hypothetical protein
OG0001121			Rma00712	hypothetical protein
OG0001122			Rma00713	hypothetical protein
OG0001123			Rma00715	hypothetical protein
OG0001124			Rma00719	hypothetical protein
OG0001125			Rma00721	hypothetical protein
OG0001126			Rma00725	Biosynthetic peptidoglycan transglycosylase
OG0001127			Rma00732	hypothetical protein
OG0001128			Rma00737	hypothetical protein
OG0001129			Rma00745	hypothetical protein
OG0001130			Rma00749	Nitrate reductase
OG0001131			Rma00763	Formyltetrahydrofolate deformylase
OG0001132			Rma00769	hypothetical protein
OG0001133			Rma00773	hypothetical protein
OG0001134			Rma00775	hypothetical protein
OG0001135			Rma00785	30S ribosomal protein S1
OG0001136			Rma00799	hypothetical protein
OG0001137			Rma00803	hypothetical protein
OG0001138			Rma00808	hypothetical protein
OG0001139			Rma00809	hypothetical protein
OG0001140			Rma00811	Cell division protein FtsB
OG0001141			Rma00817	Cell division protein FtsQ
OG0001142			Rma00818	hypothetical protein
OG0001143			Rma00821	CDP-6-deoxy-L-threo-D-glycero-4-hexulose-3-dehydrase reductase
OG0001144			Rma00825	RNA pyrophosphohydrolase
OG0001145			Rma00828	hypothetical protein
OG0001146			Rma00832	hypothetical protein
OG0001147			Rma00833	hypothetical protein
OG0001148			Rma00834	hypothetical protein
OG0001149			Rma00835	putative zinc protease
OG0001150			Rma00836	putative zinc protease
OG0001151			Rma00837	hypothetical protein
OG0001152			Rma00839	hypothetical protein
OG0001153			Rma00840	hypothetical protein
OG0001154			Rma00842	hypothetical protein
OG0001155			Rma00845	tRNA (cytidine(34)-2'-O)-methyltransferase
OG0001156			Rma00848	hypothetical protein
OG0001157			Rma00850	hypothetical protein
OG0001158			Rma00857	hypothetical protein
OG0001159			Rma00861	hypothetical protein
OG0001160			Rma00876	Protein translocase subunit SecE
OG0001161			Rma00883	hypothetical protein
OG0001162			Rma00884	hypothetical protein
OG0001163			Rma00885	Glycine dehydrogenase (decarboxylating)
OG0001164			Rma00888	hypothetical protein
OG0001165			Rma00892	hypothetical protein
OG0001166			Rma00894	hypothetical protein
OG0001167			Rma00895	hypothetical protein
OG0001168			Rma00896	hypothetical protein
OG0001169			Rma00897	hypothetical protein
OG0001170			Rma00901	hypothetical protein
OG0001171			Rma00913	hypothetical protein
OG0001172			Rma00919	oxaloacetate decarboxylase gamma chain
OG0001173			Rma00941	hypothetical protein
OG0001174			Rma00944	hypothetical protein
OG0001175			Rma00945	hypothetical protein
OG0001176			Rma00958	UDP-N-acetyl-alpha-D-glucosamine C6 dehydratase
OG0001177			Rma00959	Undecaprenyl phosphate N,N'-diacetylbacillosamine 1-phosphate transferase
OG0001178			Rma00960	hypothetical protein
OG0001179			Rma00961	hypothetical protein
OG0001180			Rma00962	hypothetical protein
OG0001181			Rma00963	N-acetyl-alpha-D-glucosaminyl L-malate synthase
OG0001182			Rma00964	hypothetical protein
OG0001183			Rma00965	hypothetical protein
OG0001184			Rma00966	hypothetical protein
OG0001185			Rma00967	Glycerol-3-phosphate cytidylyltransferase
OG0001186			Rma00968	hypothetical protein
OG0001187			Rma00969	hypothetical protein
OG0001188			Rma00970	hypothetical protein
OG0001189			Rma00971	hypothetical protein
OG0001190			Rma00972	hypothetical protein
OG0001191			Rma00973	hypothetical protein
OG0001192			Rma00974	3-deoxy-D-manno-octulosonate 8-phosphate phosphatase KdsC
OG0001193			Rma00975	hypothetical protein
OG0001194			Rma00976	GDP-L-fucose synthase
OG0001195			Rma00977	GDP-mannose 4,6-dehydratase
OG0001196			Rma00978	Mannose-1-phosphate guanylyltransferase RfbM
OG0001197			Rma00981	hypothetical protein
OG0001198			Rma00985	ATP-dependent Clp protease adapter protein ClpS
OG0001199			Rma01004	Carboxy-S-adenosyl-L-methionine synthase
OG0001200			Rma01009	hypothetical protein
OG0001201			Rma01012	putative phosphatidylethanolamine transferase Mcr-1
OG0001202			Rma01013	hypothetical protein
OG0001203			Rma01014	hypothetical protein
OG0001204			Rma01015	hypothetical protein
OG0001205			Rma01017	hypothetical protein
OG0001206			Rma01020	hypothetical protein
OG0001207			Rma01021	hypothetical protein
OG0001208			Rma01022	hypothetical protein
OG0001209			Rma01025	hypothetical protein
OG0001210			Rma01046	hypothetical protein
OG0001211			Rma01054	Lactoylglutathione lyase
OG0001212			Rma01058	Diacylglycerol kinase
OG0001213			Rma01060	5-methyltetrahydropteroyltriglutamate--homocysteine methyltransferase
OG0001214			Rma01061	HTH-type transcriptional regulator MetR
OG0001215			Rma01073	hypothetical protein
OG0001216			Rma01079	hypothetical protein
OG0001217			Rma01080	hypothetical protein
OG0001218			Rma01101	hypothetical protein
OG0001219			Rma01102	hypothetical protein
OG0001220			Rma01103	hypothetical protein
OG0001221			Rma01104	hypothetical protein
OG0001222			Rma01105	Peroxide stress resistance protein YaaA
OG0001223			Rma01123	hypothetical protein
OG0001224			Rma01126	hypothetical protein
OG0001225			Rma01132	1,6-anhydro-N-acetylmuramyl-L-alanine amidase AmpD
OG0001226			Rma01144	hypothetical protein
OG0001227			Rma01147	hypothetical protein
OG0001228			Rma01148	hypothetical protein
OG0001229			Rma01167	hypothetical protein

## Sheet: Table S12
Table S12. Total gene expression of KEGG metabolsim pathway in Ca. V. marissinica genome.
KEGG metabolism pathway		Sum of TPM	% of total transcript
Carbohydrate metabolism
	Glycolysis / Gluconeogenesis	35726.3	3.57263
	Citrate cycle (TCA cycle)	5961.63	0.596163
	Pentose phosphate pathway	20559.1	2.05591
	Pentose and glucuronate interconversions	1426.07	0.142607
	Fructose and mannose metabolism	20862.9	2.08629
	Galactose metabolism	2789.05	0.278905
	Starch and sucrose metabolism	640.729	0.0640729
	Amino sugar and nucleotide sugar metabolism	2147.24	0.214724
	Pyruvate metabolism	8729.72	0.872972
	Glyoxylate and dicarboxylate metabolism	23819.8	2.38198
	Propanoate metabolism	4593.19	0.459319
	Butanoate metabolism	1192.39	0.119239
	C5-Branched dibasic acid metabolism	3742.97	0.374297
	Inositol phosphate metabolism	5705.06	0.570506
Energy metabolism
	Oxidative phosphorylation	46480	4.648
	Photosynthesis	18133.2	1.81332
	Calvin cycle	45185.3	4.51853
	Methane metabolism	17541.9	1.75419
	Nitrogen metabolism	15509.2	1.55092
	Sulfur metabolism	109429	10.9429
Lipid metabolism
	Fatty acid biosynthesis	6078.13	0.607813
	Glycerolipid metabolism	320.496	0.0320496
	Glycerophospholipid metabolism	796.713	0.0796713
Nucleotide metabolism
	Purine metabolism	18985.1	1.89851
	Pyrimidine metabolism	9399.8	0.93998
Amino acid metabolism
	Alanine, aspartate and glutamate metabolism	15642.6	1.56426
	Glycine, serine and threonine metabolism	12175.2	1.21752
	Cysteine and methionine metabolism	5881.1	0.58811
	Valine, leucine and isoleucine degradation	1806.58	0.180658
	Valine, leucine and isoleucine biosynthesis	13342.6	1.33426
	Lysine biosynthesis	6566.96	0.656696
	Lysine degradation	910.617	0.0910617
	Arginine biosynthesis	13909.1	1.39091
	Arginine and proline metabolism	1605.32	0.160532
	Histidine metabolism	7255.08	0.725508
	Tyrosine metabolism	709.945	0.0709945
	Phenylalanine metabolism	720.778	0.0720778
	Tryptophan metabolism	550.833	0.0550833
	Phenylalanine, tyrosine and tryptophan biosynthesis	8758.1	0.87581
Metabolism of other amino acids
	beta-Alanine metabolism	881.358	0.0881358
	Taurine and hypotaurine metabolism	66.3158	0.00663158
	Selenocompound metabolism	5949.16	0.594916
	Cyanoamino acid metabolism	697.722	0.0697722
	D-Glutamine and D-glutamate metabolism	337.054	0.0337054
	D-Arginine and D-ornithine metabolism	10.8329	0.00108329
	D-Alanine metabolism	215.287	0.0215287
	Glutathione metabolism	5410.69	0.541069
Glycan biosynthesis and metabolism
	Glycosaminoglycan degradation	103.471	0.0103471
	Lipopolysaccharide biosynthesis	2828.08	0.282808
	Peptidoglycan biosynthesis	1845.15	0.184515
Metabolism of cofactors and vitamins
	Thiamine metabolism	5646.11	0.564611
	Riboflavin metabolism	888.346	0.0888346
	Vitamin B6 metabolism	2852.63	0.285263
	Nicotinate and nicotinamide metabolism	3678.22	0.367822
	Pantothenate and CoA biosynthesis	9758.23	0.975823
	Biotin metabolism	3390.39	0.339039
	Lipoic acid metabolism	278.72	0.027872
	Folate biosynthesis	6908.9	0.69089
	One carbon pool by folate	2390.15	0.239015
	Porphyrin and chlorophyll metabolism	5002.47	0.500247
	Ubiquinone and other terpenoid-quinone biosynthesis	976.095	0.0976095
Metabolism of terpenoids and polyketides
	Terpenoid backbone biosynthesis	2554.09	0.255409
	Zeatin biosynthesis	53.5678	0.00535678
	Biosynthesis of ansamycins	2905.37	0.290537
Xenobiotics biodegradation and metabolism
	Aminobenzoate degradation	9860.6	0.98606
	Chloroalkane and chloroalkene degradation	55.1337	0.00551337
	Chlorocyclohexane and chlorobenzene degradation	55.1337	0.00551337
	Nitrotoluene degradation	71201.6	7.12016
	Metabolism of xenobiotics by cytochrome P450	81.6595	0.00816595
	Drug metabolism - cytochrome P450	81.6595	0.00816595
	Drug metabolism - other enzymes	2837.25	0.283725

## Sheet: Table S14
Table S14. Complementarity in amino acid and cofactor biosynthesis pathways between Archivesica marissinica and its symbiont. Gene list of KEGG pathway in TCA cycle, threonine metabolism, and Ubiquinone biosynthesis and corresponding expression in Archivesica marissinica gill and Ca. V. marissinica. Host dependent reactions are highlighted in yellow
Pathway	KO ID	Description	Archivesica marissinica	Archivesica marissinica gill expression (TPM)	Ca. V. marissinica	Ca. V. marissinica expression (TPM)	Remarks
Citrate cycle (TCA cycle)
	K00024	mdh; malate dehydrogenase [EC:1.1.1.37] malate	Ama08752	2.69354	--	--	Symbiont without mdh for converting oxaloacetate and malate. It obtains malate from host.
	K00025	MDH1; malate dehydrogenase [EC:1.1.1.37]	Ama10286	72.2057	--	--
	K00026	MDH2; malate dehydrogenase [EC:1.1.1.37]	Ama21172	79.6664	--	--
	K00030	IDH3; isocitrate dehydrogenase (NAD+) [EC:1.1.1.41]	Ama35724,Ama20233_Ama20234,Ama30225	46.2133	--	--
	K00031	IDH1; isocitrate dehydrogenase [EC:1.1.1.42]	Ama36463,Ama22883	84.7973	Vma00272,Vma00395	1252.12
	K00161	PDHA; pyruvate dehydrogenase E1 component alpha subunit [EC:1.2.4.1]	Ama06090	20.0004	--	--
	K00162	PDHB; pyruvate dehydrogenase E1 component beta subunit [EC:1.2.4.1]	Ama31074	12.6516	--	--
	K00163	aceE; pyruvate dehydrogenase E1 component [EC:1.2.4.1]	--	--	Vma00430	269.932
	K00164	OGDH; 2-oxoglutarate dehydrogenase E1 component [EC:1.2.4.2]	Ama02632_Ama02633	14.6171	--	--
	K00234	SDHA; succinate dehydrogenase (ubiquinone) flavoprotein subunit [EC:1.3.5.1]	Ama36815	62.0221	--	--
	K00235	SDHB; succinate dehydrogenase (ubiquinone) iron-sulfur subunit [EC:1.3.5.1]	Ama35501	165.493	--	--
	K00237	SDHD; succinate dehydrogenase (ubiquinone) membrane anchor subunit	Ama26847,Ama19571	170.919	--	--
	K00244	frdA; fumarate reductase flavoprotein subunit [EC:1.3.5.4]	--	--	Vma00890	65.5928
	K00382	DLD; dihydrolipoamide dehydrogenase [EC:1.8.1.4]	Ama20028	15.5353	Vma00887	550.833
	K00627	DLAT; pyruvate dehydrogenase E2 component (dihydrolipoamide acetyltransferase) [EC:2.3.1.12]	Ama36469,Ama23493	17.2834	Vma00796,Vma00886,Vma00983	1252.36
	K00658	DLST; 2-oxoglutarate dehydrogenase E2 component (dihydrolipoamide succinyltransferase) [EC:2.3.1.61]	Ama09777	15.7389	--	--
	K01596	E4.1.1.32; phosphoenolpyruvate carboxykinase (GTP) [EC:4.1.1.32]	Ama38129,Ama17237_Ama17238,Ama17232,Ama17231	213.659	--	--	Host converts PEP to oxaloacetate for TCA cycle
	K01647	CS; citrate synthase [EC:2.3.3.1]	Ama31292	91.2911	Vma00987	317.654
	K01648	ACLY; ATP citrate (pro-S)-lyase [EC:2.3.3.8]	Ama31345	18.4152	--	--
	K01676	E4.2.1.2A; fumarate hydratase, class I [EC:4.2.1.2]	Ama35082	21.8048	Vma00740	257.81
	K01677	E4.2.1.2AA; fumarate hydratase subunit alpha [EC:4.2.1.2]	--	--	Vma00740	257.81
	K01678	E4.2.1.2AB; fumarate hydratase subunit beta [EC:4.2.1.2]	--	--	Vma00740	257.81
	K01679	E4.2.1.2B; fumarate hydratase, class II [EC:4.2.1.2]	Ama11004	3.45011	--	--
	K01681	ACO; aconitate hydratase [EC:4.2.1.3]	Ama38245,Ama02340	83.8859	--	--
	K01682	acnB; aconitate hydratase 2 / 2-methylisocitrate dehydratase [EC:4.2.1.3 4.2.1.99]	--	--	Vma00910	683.285
	K01899	LSC1; succinyl-CoA synthetase alpha subunit [EC:6.2.1.4 6.2.1.5]	Ama27897	71.9173	--	--
	K01900	LSC2; succinyl-CoA synthetase beta subunit [EC:6.2.1.4 6.2.1.5]	Ama19650,Ama33119	32.139	--	--
	K01902	sucD; succinyl-CoA synthetase alpha subunit [EC:6.2.1.5]	--	--	Vma00150	561.426
	K01903	sucC; succinyl-CoA synthetase beta subunit [EC:6.2.1.5]	--	--	Vma00151	308.172
	K01958	PC; pyruvate carboxylase [EC:6.4.1.1]	Ama09357,Ama09358,Ama09356	326.792	--	--
	K01960	pycB; pyruvate carboxylase subunit B [EC:6.4.1.1]	--	--	Vma00796	442.441
Glycine, serine and threonine metabolism
	K00003	hom; homoserine dehydrogenase [EC:1.1.1.3]	--	--	Vma00727	462.716
	K00049	GRHPR; glyoxylate/hydroxypyruvate reductase [EC:1.1.1.79 1.1.1.81]	Ama35673,Ama34896,Ama29313,Ama04167,Ama02748,Ama00839	32.0047	--	--
	K00058	serA; D-3-phosphoglycerate dehydrogenase / 2-oxoglutarate reductase [EC:1.1.1.95 1.1.1.399]	Ama31543	27.2109	Vma00589	267.193
	K00108	betA; choline dehydrogenase [EC:1.1.99.1]	Ama05359,Ama05356,Ama06362,Ama35443,Ama40133	1.599	--	--
	K00133	asd; aspartate-semialdehyde dehydrogenase [EC:1.2.1.11]	--	--	Vma00874	730.546
	K00273	DAO; D-amino-acid oxidase [EC:1.4.3.3]	Ama12308,Ama12322,Ama12325,Ama12324,Ama12338	25.374	--	--
	K00274	MAO; monoamine oxidase [EC:1.4.3.4]	Ama01044,Ama01040,Ama33165	12.5749	--	--
	K00276	AOC3; primary-amine oxidase [EC:1.4.3.21]	Ama25144,Ama13664,Ama23338,Ama23692,Ama19854	12.3581	--	--
	K00281	GLDC; glycine dehydrogenase [EC:1.4.4.2]	Ama11468	2.84274	--	--
	K00306	PIPOX; sarcosine oxidase / L-pipecolate oxidase [EC:1.5.3.1 1.5.3.7]	Ama22257	0.827366	--	--
	K00382	DLD; dihydrolipoamide dehydrogenase [EC:1.8.1.4]	Ama20028	15.5353	Vma00887	550.833
	K00600	glyA; glycine hydroxymethyltransferase [EC:2.1.2.1]	Ama13963,Ama01752	47.1579	Vma00594	623.977
	K00605	gcvT; aminomethyltransferase [EC:2.1.2.10]	Ama39457,Ama39456,Ama39458,Ama19974	112.112	Vma00853	461.455
	K00639	kbl; glycine C-acetyltransferase [EC:2.3.1.29]	novel_model_318_5db7b01a	10.9055	--	--
	K00643	E2.3.1.37; 5-aminolevulinate synthase [EC:2.3.1.37]	Ama20098_Ama20099,Ama20100	55.7937	--	--
	K00830	AGXT; alanine-glyoxylate transaminase / serine-glyoxylate transaminase / serine-pyruvate transaminase [EC:2.6.1.44 2.6.1.45 2.6.1.51]	Ama26698	8.16668	Vma00295	398.333
	K00831	serC; phosphoserine aminotransferase [EC:2.6.1.52]	Ama37354,Ama35732_Ama35733	80.3732	Vma00590	678.264
	K00928	lysC; aspartate kinase [EC:2.7.2.4]	--	--	Vma00547	491.293
	K01079	serB; phosphoserine phosphatase [EC:3.1.3.3]	Ama37354,Ama19441	31.6923	Vma00259	77.4757
	K01620	ltaE; threonine aldolase [EC:4.1.2.48]	Ama01459,Ama01458	3.52142	--	--	Low expression of ItaE in host gill, indicating host may not be able to supply threonine to symbiont.
	K01695	trpA; tryptophan synthase alpha chain [EC:4.2.1.20]	--	--	Vma00950	379.207
	K01696	trpB; tryptophan synthase beta chain [EC:4.2.1.20]	--	--	Vma00956,Vma00957	783.313
	K01697	CBS; cystathionine beta-synthase [EC:4.2.1.22]	Ama14326	20.8775	--	--
	K01733	thrC; threonine synthase [EC:4.2.3.1]	--	--	Vma00728	884.878	This indicates the symbiont is able to synthesize threonine
	K01754	E4.3.1.19; threonine dehydratase [EC:4.3.1.19]	Ama12438	6.078	Vma00394	274.775
	K01758	CTH; cystathionine gamma-lyase [EC:4.4.1.1]	Ama17569	6.77295	--	--
	K01834	PGAM; 2,3-bisphosphoglycerate-dependent phosphoglycerate mutase [EC:5.4.2.11]	Ama27261	75.0601	--	--
	K02437	gcvH; glycine cleavage system H protein	--	--	Vma00852	1434.56
	K11529	gck; glycerate 2-kinase [EC:2.7.1.165]	Ama18750	1.20446	--	--
	K12235	SRR; serine racemase [EC:5.1.1.18]	Ama28904	0.216201	--	--
	K12524	thrA; bifunctional aspartokinase / homoserine dehydrogenase 1 [EC:2.7.2.4 1.1.1.3]	--	--	Vma00547	491.293
	K14085	ALDH7A1; aldehyde dehydrogenase family 7 member A1 [EC:1.2.1.31 1.2.1.8 1.2.1.3]	Ama25981	9.86202	--	--
	K15633	gpmI; 2,3-bisphosphoglycerate-independent phosphoglycerate mutase [EC:5.4.2.12]	--	--	Vma00994	404.268
	K15789	TDH; threonine 3-dehydrogenase [EC:1.1.1.103]	novel_model_544_5db7b01a	15.2607	--	--
	K17103	CHO1; CDP-diacylglycerol---serine O-phosphatidyltransferase [EC:2.7.8.8]	--	--	Vma00419	398.601
	K17989	SDS; L-serine/L-threonine ammonia-lyase [EC:4.3.1.17 4.3.1.19]	Ama21719	2.93027	--	--
Ubiquinone biosynthesis
	K00568	ubiG; 2-polyprenyl-6-hydroxyphenyl methylase / 3-demethylubiquinone-9 3-methyltransferase [EC:2.1.1.222 2.1.1.64]		--	Vma00571	216.095
	K00591	COQ3; polyprenyldihydroxybenzoate methyltransferase / 3-demethylubiquinol 3-O-methyltransferase [EC:2.1.1.114 2.1.1.64]	Ama18378	3.10802	--	--
	K22070	AH; ferredoxin	Ama08434	8.95025	--	--
	K18914	ARH; ferredoxin-NADP+ reductase	Ama27119	2.19905	--	--
	K03179	ubiA; 4-hydroxybenzoate polyprenyltransferase [EC:2.5.1.39]	--	--	Vma00079	48.0289
	K03181	ubiC; chorismate--pyruvate lyase [EC:4.1.3.40]	--	--	Vma00859	47.3707
	K03183	ubiE; demethylmenaquinone methyltransferase / 2-methoxy-6-polyprenyl-1,4-benzoquinol methylase [EC:2.1.1.163 2.1.1.201]	--	--	Vma00988	185.354
	K03184	ubiF; 3-demethoxyubiquinol 3-hydroxylase [EC:1.14.99.60]	--	--	Vma00895	159.749
	K03185	ubiH; 2-octaprenyl-6-methoxyphenol hydroxylase [EC:1.14.13.-]	--	--	Vma00895	159.749
	K06125	COQ2; 4-hydroxybenzoate polyprenyltransferase [EC:2.5.1.39]	Ama19753	7.00633		--
	K06127	COQ5; 2-methoxy-6-polyprenyl-1,4-benzoquinol methylase [EC:2.1.1.201]	Ama21162	4.09032		--
	K06134	COQ7; 3-demethoxyubiquinol 3-hydroxylase [EC:1.14.99.60]	novel_model_207_5db7b01a,novel_model_794_5db7b01a	61.9762		--
	K18800	ubiI; 2-polyprenylphenol 6-hydroxylase [EC:1.14.13.240]	--	--	Vma00895	159.749

## Sheet: Table S16
Table S16. List of Pfam proteins that contain various glycosyl hydrolase superfamily in clan of CL0058 and glycosyl hydrolase domain.
pfam	Annotation	Archivesica marissinica	Ruditapes philippinarum	Sinonovacula constricta	Mizuhopecten yessoensis	Crassostrea gigas	Modiolus philippinarum	Gigantidas platifrons
PF00128	Alpha amylase, catalytic domain	5	12	10	9	17	10	10
PF00150	Cellulase (glycosyl hydrolase family 5)	0	3	3	3	2	15	2
PF00232	Glycosyl hydrolase family 1	0	3	8	6	3	10	5
PF00331	Glycosyl hydrolase family 10	0	6	4	7	6	6	2
PF00703	Glycosyl hydrolases family 2	2	3	2	3	4	3	3
PF00704	Glycosyl hydrolases family 18	15	12	16	24	23	37	35
PF00722	Glycosyl hydrolases family 16	0	4	3	3	5	5	3
PF00723	Glycosyl hydrolases family 15	3	2	3	2	16	2	3
PF00728	Glycosyl hydrolase family 20, catalytic domain	19	13	13	15	27	9	18
PF00759	Glycosyl hydrolase family 9	3	9	3	7	7	14	9
PF00933	Glycosyl hydrolase family 3 N terminal domain	3	2	2	3	2	5	3
PF01055	Glycosyl hydrolases family 31	12	15	10	10	15	19	11
PF01074	Glycosyl hydrolases family 38 N-terminal domain	8	17	11	10	7	8	8
PF01120	Alpha-L-fucosidase	4	3	4	13	12	16	16
PF01229	Glycosyl hydrolases family 39	1	1	1	1	6	1	1
PF01301	Glycosyl hydrolases family 35	6	1	3	6	8	3	4
PF01532	Glycosyl hydrolase family 47	4	7	4	5	6	7	5
PF01630	Hyaluronidase	1	1	2	2	2	1	1
PF01915	Glycosyl hydrolase family 3 C-terminal domain	3	2	2	3	2	5	3
PF02055	Glycosyl hydrolase family 30 TIM-barrel domain	3	6	4	4	4	3	3
PF02057	Glycosyl hydrolase family 59	3	4	5	1	2	2	2
PF02065	Melibiase	2	4	3	5	3	3	3
PF02156	Glycosyl hydrolase family 26	0	0	0	1	0	0	0
PF02324	Glycosyl hydrolase family 70	0	0	0	0	0	1	0
PF02449	Beta-galactosidase	3	1	3	5	6	1	2
PF02638	Glycosyl hydrolase-like 10	1	1	1	2	2	1	1
PF02836	Glycosyl hydrolases family 2, TIM barrel domain	1	2	2	3	5	3	3
PF02837	Glycosyl hydrolases family 2, sugar binding domain	2	3	2	3	4	3	3
PF02838	Glycosyl hydrolase family 20, domain 2	6	7	4	9	14	7	9
PF03200	Glycosyl hydrolase family 63 C-terminal domain	2	2	2	2	3	3	5
PF03537	Glycoside-hydrolase family GH114	0	1	0	1	3	2	1
PF03632	Glycosyl hydrolase family 65 central catalytic domain	1	2	5	3	2	2	2
PF03633	Glycosyl hydrolase family 65, C-terminal domain	2	0	3	1	0	0	0
PF03639	Glycosyl hydrolase family 81	0	1	1	1	1	1	2
PF03644	Glycosyl hydrolase family 85	1	1	1	1	2	2	1
PF03662	Glycosyl hydrolase family 79, N-terminal domain	1	2	1	1	2	4	2
PF03663	Glycosyl hydrolase family 76	1	1	1	1	1	2	1
PF05089	Alpha-N-acetylglucosaminidase (NAGLU) tim-barrel domain	1	1	0	3	1	1	1
PF05691	Raffinose synthase or seed imbibition protein Sip1	0	0	0	1	0	0	0
PF07470	Glycosyl Hydrolase Family 88	0	0	1	2	1	2	0
PF07555	beta-N-acetylglucosaminidase	1	1	1	1	1	1	1
PF07748	Glycosyl hydrolases family 38 C-terminal domain	9	16	13	9	9	6	8
PF08244	Glycosyl hydrolases family 32 C terminal	0	0	0	3	0	0	0
PF08307	Glycosyl hydrolase family 98 C-terminal domain	0	0	1	0	0	0	0
PF11308	Glycosyl hydrolases related to GH101 family, GH129	0	0	1	0	0	0	0
PF11790	Glycosyl hydrolase catalytic core	8	14	3	2	0	10	4
PF14587	O-Glycosyl hydrolase family 30	0	1	0	1	1	0	0
PF14701	Glycogen debranching enzyme, glucanotransferase domain	2	1	1	2	1	1	2
PF14871	Hypothetical glycosyl hydrolase 6	0	0	1	0	0	0	1
PF16317	Glycosyl hydrolase family 99	1	1	1	1	2	1	1
PF16499	Alpha galactosidase A	3	6	5	4	3	5	4
PF16874	Glycosyl hydrolase family 36 C-terminal domain	1	0	1	0	0	0	0
PF16923	Glycosyl hydrolase family 63 N-terminal domain	1	1	1	1	1	1	1
PF17189	Glycosyl hydrolase family 30 beta sandwich domain	0	5	2	3	3	3	3
PF17387	Glycosyl hydrolase family 59 central domain	2	4	3	1	1	2	2
Total		147	205	177	210	248	249	210

## Sheet: Table S17
Table S17. Putative transporter genes in Ca. V. marissinica and their candidate substrates predicted by TransAAP, which idenified the candiates using TransportDB, TCDB, Pfam, TIGRfam and COG datasets (Elbourne et al. 2017). (a) The transporter families are named according to TCDB (http://www.tcdb.org/). (b) Function of ABC transporter was further searched against ABCdb (Fichant et al. 2006). (c) …
TC number (a)	Family ID (a)	Transporter Family (a)	Substrate [Import (I) /Export (E)]	Ca. V. marissinica	Gene name (c)	Ca. V. marissinica TPM		Ca. V. okutaii	Ca. R. magnifica
1.A.11	Amt	The Ammonia Transporter Channel (Amt) Family	ammonium (I-E)	Vma00265	amtB	80.7914		Vok00269	Rma00311
1.A.12	CLIC	The Intracellular Chloride Channel (CLIC) Family	chloride ion channel (I-E)	Vma00306	gst	6.44279		Vok00310	Rma00363
1.A.26	MgtE	The Mg2+ Transporter-E (MgtE) Family	magnesium ion (I)	Vma00427	mgtE	171.495		Vok00434	Rma00503
2.A.1	MFS	The Major Facilitator Superfamily (MFS)	multidrug efflux (E)	Vma00476	yajR	971.904		Vok00485	Rma00562
2.A.1	MFS	The Major Facilitator Superfamily (MFS)	nitrate (I-E)	Vma00650	nrtP	310.872		Vok00660	Rma00751
2.A.19	CaCA	The Ca2+:Cation Antiporter (CaCA) Family	proton:calcium ion antiporter (I-E)	Vma00803	yrbG	119.845		Vok00811	Rma00926
2.A.20	PiT	The Inorganic Phosphate Transporter (PiT) Family	phosphate (I-E)	Vma00130	pitA	57.7956		Vok00134	Rma00150
2.A.21	SSS	The Solute:Sodium Symporter (SSS) Family	sodium ion:proline symporter (I)	Vma00341	sasA	215.863		Vok00348	Rma00401
2.A.3	APC	The Amino Acid-Polyamine-Organocation (APC) Family	Amino acids, peptides and amines (I-E)	Vma00033	hypothetical protein	13.2269		Vok00033	Rma00033
2.A.38	Trk	The K+ Transporter (Trk) Family	potassium ion uptake (I)	Vma00344	trkH	113.41		Vok00345	Rma00404
2.A.4	CDF	The Cation Diffusion Facilitator (CDF) Family	cation efflux (E)	Vma00678	fieF	292.796		Vok00689	Rma00774
2.A.47	DASS	The Divalent Anion:Na+ Symporter (DASS) Family	sodium ion:anion symporter (I)	Vma00905	sac1	147.929		Vok00917	Rma01062
2.A.49	ClC	The Chloride Carrier/Channel (ClC) Family	chloride ion channel (I-E)	Vma00730	clcA	67.7697		Vok00738	Rma00830
2.A.6	RND	The Resistance-Nodulation-Cell Division (RND) Superfamily	multidrug efflux (E)	Vma00889	acrB	80.3326		Vok00900	Rma01041
2.A.6	RND	The Resistance-Nodulation-Cell Division (RND) Superfamily	multidrug efflux (E)	Vma00349	mdtC_1	67.0171		Vok00340	Rma00409
2.A.6	RND	The Resistance-Nodulation-Cell Division (RND) Superfamily	multidrug efflux (E)	Vma00925	secD	36.355		Vok00937	Rma01085
2.A.6	RND	The Resistance-Nodulation-Cell Division (RND) Superfamily	multidrug efflux (E)	Vma00506	mdtC_2	24.6555		Vok00515	Rma00600
2.A.60	OAT	The Organo Anion Transporter (OAT) Family	organic anion (I-E)	Vma00704	Z012_09465	164.516		Vok00712	Rma00798
2.A.62	NhaD	The NhaD Na+:H+ Antiporter (NhaD) Family	sodium ion:proton antiporter (I-E)	Vma00321	nhaD	85.5231		Vok00324	Rma00377
2.A.64	Tat	The Twin Arginine Targeting (Tat) Family	protein export (E)	Vma00275	tatB	230.894		Vok00278	Rma00320
2.A.64	Tat	The Twin Arginine Targeting (Tat) Family	protein export (E)	Vma00274	tatC	124.564		Vok00277	Rma00319
2.A.64	Tat	The Twin Arginine Targeting (Tat) Family	protein export (E)	Vma00276	tatA	114.19		Vok00279	Rma00321
2.A.66	MOP	The Multidrug/Oligosaccharidyl-lipid/Polysaccharide (MOP) Flippase Superfamily	multidrug efflux (E)	Vma00518	murJ	686.526		Vok00529	Rma00613
2.A.9	Oxa1	The Cytochrome Oxidase Biogenesis (Oxa1) Family	60 KD inner membrane protein OxaA homolog	Vma00965	yidC	916.369		Vok00977	Rma01130
3.A.1	ABC (b)	The ATP-binding Cassette (ABC) Superfamily	sulfate (I-E)	Vma00672	fbpC	7088.43		Vok00683	Rma00767
3.A.1	ABC (b)	The ATP-binding Cassette (ABC) Superfamily	solutes (I-E)	Vma00671	fbpA	3157.77		Vok00682	Rma00766
3.A.1	ABC (b)	The ATP-binding Cassette (ABC) Superfamily	heme (E)	Vma00618	ccmC	2547.09		Vok00629	Rma00723
3.A.1	ABC (b)	The ATP-binding Cassette (ABC) Superfamily	lipoprotein (E)	Vma00793	lolD	1930.52		Vok00801	Rma00915
3.A.1	ABC (b)	The ATP-binding Cassette (ABC) Superfamily	organic solvent (E)	Vma00562	MlaC	1835.05		Vok00575	Rma00658
3.A.1	ABC (b)	The ATP-binding Cassette (ABC) Superfamily	heme (E)	Vma00699	ccmA	1725.41		Vok00707	Rma00793
3.A.1	ABC (b)	The ATP-binding Cassette (ABC) Superfamily	Iron (E)	Vma00670	fbpB	1395.16		Vok00681	Rma00765
3.A.1	ABC (b)	The ATP-binding Cassette (ABC) Superfamily	zinc (I)	Vma00695	znuB	566.479		Vok00703	Rma00789
3.A.1	ABC (b)	The ATP-binding Cassette (ABC) Superfamily	multidrug/lipid (E)	Vma00635	msbA	411.179		Vok00644	Rma00739
3.A.1	ABC (b)	The ATP-binding Cassette (ABC) Superfamily	ATP-binding protein	Vma00559	uup	359.102		Vok00570	Rma00655
3.A.1	ABC (b)	The ATP-binding Cassette (ABC) Superfamily	ATP-binding protein	Vma00467	ybiT	350.834		Vok00476	Rma00551
3.A.1	ABC (b)	The ATP-binding Cassette (ABC) Superfamily	Lipopolysaccharide (E)	Vma00902	lptB	179.08		Vok00914	Rma01056
3.A.1	ABC (b)	The ATP-binding Cassette (ABC) Superfamily	lipoprotein (E)	Vma00792	lolE	161.426		Vok00800	Rma00914
3.A.1	ABC (b)	The ATP-binding Cassette (ABC) Superfamily	heavy metal ion (E)	Vma00746	atm1	88.8972		Vok00755	Rma00858
3.A.1	ABC (b)	The ATP-binding Cassette (ABC) Superfamily	heme (E)	Vma00700	ccmB	88.7753		Vok00708	Rma00794
3.A.1	ABC (b)	The ATP-binding Cassette (ABC) Superfamily	IMP dehydrogenase	Vma00432	guaB	81.6595		Vok00440	Rma00510
3.A.1	ABC	The ATP-binding Cassette (ABC) Superfamily	multidrug efflux (E)	Vma00885	yadG	40.9302		Vok00896	Rma01037
3.A.1	ABC (b)	The ATP-binding Cassette (ABC) Superfamily	zinc (I)	Vma00245	znuA	28.2243		Vok00250	Rma00291
3.A.1	ABC (b)	The ATP-binding Cassette (ABC) Superfamily	excinuclease	Vma00250	uvrA	26.0668		Vok00254	Rma00296
3.A.1	ABC (b)	The ATP-binding Cassette (ABC) Superfamily	zinc (I)	Vma00083	znuC	18.2585		Vok00087	Rma00092
3.A.1	ABC (b)	The ATP-binding Cassette (ABC) Superfamily	multidrug efflux (E)	Vma00884	yadH	15.4767		Vok00895	Rma01036
3.A.10	H+-PPase	The H+-translocating Pyrophosphatase (H+-PPase) Family	proton (vacuolar) (I-E)	Vma00096	hppA	44.671		Vok00100	Rma00106
3.A.12	S-DNA-T	The Septal DNA Translocator (S-DNA-T) Family	cell division/septum DNA translocation	Vma00048	ftsK	5.51014		Vok00050	Rma00051
3.A.2	F-ATPase	The H+- or Na+-translocating F-type, V-type and A-type ATPase (F-ATPase) Superfamily	protons (I-E)	Vma00971	atpA	186.456		Vok00983	Rma01137
3.A.2	F-ATPase	The H+- or Na+-translocating F-type, V-type and A-type ATPase (F-ATPase) Superfamily	protons (I-E)	Vma00976	hypothetical protein	157.715		Vok00988	Rma01142
3.A.2	F-ATPase	The H+- or Na+-translocating F-type, V-type and A-type ATPase (F-ATPase) Superfamily	protons (I-E)	Vma00974	atpE	155.577		Vok00986	Rma01140
3.A.2	F-ATPase	The H+- or Na+-translocating F-type, V-type and A-type ATPase (F-ATPase) Superfamily	protons (I-E)	Vma00446	rho	112.394		Vok00454	Rma00526
3.A.2	F-ATPase	The H+- or Na+-translocating F-type, V-type and A-type ATPase (F-ATPase) Superfamily	protons (I-E)	Vma00969	atpD	62.6262		Vok00981	Rma01135
3.A.2	F-ATPase	The H+- or Na+-translocating F-type, V-type and A-type ATPase (F-ATPase) Superfamily	protons (I-E)	Vma00968	atpC	59.6129		Vok00980	Rma01134
3.A.2	F-ATPase	The H+- or Na+-translocating F-type, V-type and A-type ATPase (F-ATPase) Superfamily	protons (I-E)	Vma00970	atpG	41.8395		Vok00982	Rma01136
3.A.2	F-ATPase	The H+- or Na+-translocating F-type, V-type and A-type ATPase (F-ATPase) Superfamily	protons (I-E)	Vma00973	atpF	37.3411		Vok00985	Rma01139
3.A.2	F-ATPase	The H+- or Na+-translocating F-type, V-type and A-type ATPase (F-ATPase) Superfamily	protons (I-E)	Vma00975	atpB	32.3372		Vok00987	Rma01141
3.A.3	P-ATPase	The P-type ATPase (P-ATPase) Superfamily	zinc/cadmium/cobalt ion (I-E)	Vma00953	copA	39.2916		Vok00965	Rma01116
3.A.4	ArsAB	The Arsenite-Antimonite (ArsAB) Efflux Family	arsenite (E)	Vma00533	mrp	40.9044		Vok00544	Rma00628
9.A.40	HCC	The HlyC/CorC (HCC) Family	heavy metal ion (I-E)	Vma00334	yfjD	72.7466		Vok00337	Rma00391
9.A.8	FeoB	The Ferrous Iron Uptake (FeoB) Family	ferrous ion (I)	Vma00633	der	1324.41		Vok00642	Rma00736
9.A.8	FeoB	The Ferrous Iron Uptake (FeoB) Family	ferrous ion (I)	Vma00575	era	244.013		Vok00587	Rma00671
9.A.8	FeoB	The Ferrous Iron Uptake (FeoB) Family	ferrous ion (I)	Vma00939	mnmE	194.477		Vok00951	Rma01098

## Sheet: Table S18
Table S18. (A) Top 75 differentially expressed genes in the Archivesica marissinica gill tissue when compared with other tissues, and (B) top 75 expressed genes in the symbiont of Ca. V. marissinica.
(A)	Gene_ID	manual	Nr	Pfam	Adductor muscle	Foot	Gills	Mantle	Manual classification
	Ama18072	CA13	carbonic anhydrase	Eukaryotic-type carbonic anhydrase	20.9057	9.56495	3437.91	0.325254	Carbohydrates
	Ama18073	CA13	carbonic anhydrase	Eukaryotic-type carbonic anhydrase	14.275	7.40656	3368.48	0.262431	Carbohydrates
	Ama18071	CA1	carbonic anhydrase	Eukaryotic-type carbonic anhydrase	17.182	9.91585	2792.74	0.264694	Carbohydrates
	Ama33183	gHb	hemoglobin chain I	Globin	7.20244	0.475955	601.304	1.10235	Sulfur Metabolism/oxygen transport or storage?
	Ama33181	gHb	hemoglobin chain I	Globin	4.85548	1.53173	570.641	35.6714	Sulfur Metabolism/oxygen transport or storage?
	Ama38323	CTSV	cathepsin L	Papain family cysteine protease, Cathepsin propeptide inhibitor domain (I29)	26.0315	3.65394	832.152	3.57563	Immune
	Ama05214	shisa-5	protein shisa-5-like	--	29.6594	15.5658	522.953	50.3641	Immune
	Ama01808	tfpi2	spondin-1 isoform X1	Kunitz/Bovine pancreatic trypsin inhibitor domain	0.425283	0	247.446	0	Immune
	Ama17866	sleB3	uncharacterized protein LOC106169515	Cell Wall Hydrolase	21.8208	4.50182	221.377	2.13106	Immune
	Ama33318	LAMP1	PREDICTED: lysosome-associated membrane glycoprotein 1-like	Lysosome-associated membrane glycoprotein (Lamp)	2.03348	0.442123	199.639	0	Immune
	Ama30931	PRDX6	glutathione peroxidase A	AhpC/TSA family, C-terminal domain of 1-Cys peroxiredoxin	112.784	976.473	4437.4	165.305	Immune
	Ama28457	AHP	PREDICTED: peroxidase-like	Animal haem peroxidase	5.15606	11.5685	456.368	6.73594	Immune
	Ama22854	FRRS	putative defense protein 3	Reeler domain	8.29609	2.61692	300.552	9.24495	Immune
	Ama02274	GPX6	glutathione peroxidase	Glutathione peroxidase	0.995806	0.916994	181.05	0.290895	Immune
	Ama36688	SAA1	serum amyloid A	Serum amyloid A protein	2.19893	0	1837.29	0.657326	Immune
	Ama01423	clec-78	PREDICTED: uncharacterized protein LOC101855048	Putative ephrin-receptor like	2.10453	3.7099	202.439	0.553255	Immune
	Ama03740	SBL	sialic acid-binding lectin	C1q domain	6.63116	1.34773	201.167	0.0872975	Immune
	Ama03739	SBL	sialic acid-binding lectin	C1q domain	6.63116	1.34752	201.164	0.0872975	Immune
	Ama01430	clec-78	Signal peptide, CUB and EGF-like domain-containing protein 3	Putative ephrin-receptor like	2.1043	5.81172	181.041	1.6761	Immune
	Ama23643	VWDE	PREDICTED: uncharacterized protein LOC105318574 [Crassostrea gigas	--	3.18219	1.90583	99.4307	3.49538	Immune
	Ama21885	--	E3 ubiquitin-protein ligase DZIP3-like [Dendronephthya gigantea	--	0.185662	2.40831	79.9697	0.196558	Immune
	Ama08216	SVEP1	PREDICTED: sushi, von Willebrand factor type A, EGF and pentraxin domain-containing protein 1-like [Saccoglossus kowalevskii	Sushi repeat (SCR repeat)	1.20782	1.21822	71.098	1.17815	Immune
	Ama18356	CAV1	hypothetical protein LOTGIDRAFT_179893	Caveolin	3.63158	0.575678	275.637	0	membrane structure
	Ama30549	TUBA3D	PREDICTED: tubulin alpha-1A chain isoform X1	Tubulin C-terminal domain, Tubulin/FtsZ family, GTPase domain	0.887203	6.37931	270.31	8.51637	membrane structure
	Ama01421	clec-78	uncharacterized protein LOC110447500	Putative ephrin-receptor like, EGF-like domain	0.723236	0.92036	182.545	0.282137	membrane structure
	Ama33896	TUBB	tubulin beta chain	Tubulin C-terminal domain, Tubulin/FtsZ family, GTPase domain	0.701045	0.248054	180.62	0.691992	membrane structure
	Ama18354	cav-1	hypothetical protein LOTGIDRAFT_198586	Caveolin	0	2.982	139.978	0	membrane structure
	Ama18353	cav-1	hypothetical protein LOTGIDRAFT_198586	Caveolin	0	0	110.119	0	membrane structure
	Ama03540	TUBB	PREDICTED: tubulin beta chain isoform X1	Tubulin C-terminal domain, Tubulin/FtsZ family, GTPase domain	0.189256	0.347798	198.307	0.0360203	membrane structure
	Ama_576_5db7b01a	SSPO	PREDICTED: mucin-12 isoform X3	Trypsin Inhibitor like cysteine rich domain, Thrombospondin type 1 domain, von Willebrand factor type C domain	3.41064	0.277558	216.887	2.07818	adhesion
	Ama10462	ctnA	Countin-1 [Crassostrea gigas	--	0.452639	0.407553	87.7683	0	adhesion
	Ama20963	GGT1	gamma-glutamyltranspeptidase 1-like	Gamma-glutamyltranspeptidase	2.05343	0.975271	422.972	0	Amino acid metablolism
	Ama20960	GGT1	hypothetical protein LOTGIDRAFT_152913	Gamma-glutamyltranspeptidase	2.73885	1.97493	233.452	0.833466	Amino acid metablolism
	Ama25986	H4C	histone 1, H4c	Centromere kinetochore component CENP-T histone fold	5.44227	2.75942	1514.24	2.28263	DNA metabolism
	Ama19209	HYR	HYR domain-containing protein [Lishizhenia tianjinensis	HYR domain	1.48823	0.458196	96.3289	3.31556	DNA metabolism
	Ama27445	wbscr27	Williams-Beuren syndrome chromosomal region 27 protein-like [Mizuhopecten yessoensis	Methyltransferase domain	1.12348	1.82949	84.0728	2.34444	DNA metabolism
	Ama26002	--	uncharacterized protein LOC111061743 [Nilaparvata lugens	linker histone H1 and H5 family, C-terminus of histone H2A, Core histone H2A/H2B/H3/H4	0.737018	0.2972	117.671	0.170398	DNA metabolism
	Ama33454	Tgm1	PREDICTED: protein-glutamine gamma-glutamyltransferase K-like	--	7.099	2.33804	839.789	8.43065	peptide cross-linking
	Ama33452	F13A1	hemocyte protein-glutamine gamma-glutamyltransferase-like isoform X1	Transglutaminase family, Transglutaminase-like superfamily	2.14092	0.653419	200.646	0.798804	peptide cross-linking
	Ama33455	F13A1	uncharacterized protein LOC110449942	Transglutaminase family	0	0.380801	179.17	0.724702	peptide cross-linking
	Ama33456	F13A1	hypothetical protein LOTGIDRAFT_231723	Transglutaminase family	0.0909791	0.0511957	117.398	0.368703	peptide cross-linking
	Ama13641	F13A1	Hemocyte protein-glutamine gamma-glutamyltransferase [Mizuhopecten yessoensis	Transglutaminase family	1.48372	0.160987	93.8344	0.325148	peptide cross-linking
	Ama24213	MGAT4C	alpha-1,3-mannosyl-glycoprotein 4-beta-N-acetylglucosaminyltransferase C-like [Mizuhopecten yessoensis	N-Acetylglucosaminyltransferase-IV (GnT-IV) conserved region	2.46499	1.6185	90.7821	1.88488	peptide cross-linking
	Ama01419	EGF	unnamed protein product	EGF-like domain	0.822842	4.53159	422.381	0.827457	signal transduction
	Ama02009	EPDR1	ependymin-related protein 1-like	Ependymin	5.15197	8.07588	305.56	16.0025	signal transduction
	Ama01417	SVEP1	LOW QUALITY PROTEIN: uncharacterized protein LOC111120650	Putative ephrin-receptor like, PAN domain	0.793998	0.827119	227.387	0.193075	signal transduction
	Ama01425	Eph	PREDICTED: uncharacterized protein LOC100367903	Putative ephrin-receptor like	2.37145	5.93953	225.605	1.11558	signal transduction
	Ama01380	EPDR1	ependymin-related protein 1-like	Ependymin	1.23473	0.567113	197.365	0	signal transduction
	Ama38717	HPCAL1	PREDICTED: neurocalcin-delta	EF hand, EF-hand domain pair	7.5932	7.13665	173.791	11.2913	signal transduction
	Ama37320	TNC	PREDICTED: microfibril-associated glycoprotein 4-like	Fibrinogen beta and gamma chains, C-terminal globular domain	0.645235	0.200405	153.04	0	signal transduction
	Ama31918	TEK	Fibroblast growth factor receptor	Protein tyrosine kinase, Fibronectin type III domain	2.66943	0.225174	147.423	0.627781	signal transduction
	Ama23653	VWDE	PREDICTED: uncharacterized protein LOC105318574	--	6.68942	1.37709	136.38	1.28373	signal transduction
	Ama01969	FAT4	Protocadherin Fat 4	Cadherin domain	0.268627	0.0622982	126.906	0.104713	signal transduction
	Ama01953	--	PREDICTED: uncharacterized protein LOC105330502 isoform X3 [Crassostrea gigas	Cadherin domain	1.91802	1.30221	94.0288	1.56285	signal transduction
	Ama37317	TNC	PREDICTED: microfibril-associated glycoprotein 4-like [Amphimedon queenslandica	Fibrinogen beta and gamma chains, C-terminal globular domain	0.17195	0.150304	71.7175	0	signal transduction
	Ama23255	--	hypothetical protein CVU56_12860 [Deltaproteobacteria bacterium HGW-Deltaproteobacteria-14	EGF-like domain, Human growth factor-like EGF	0.406779	0.303687	116.477	0.0342813	signal transduction
	Ama30665	EGFL7	solute carrier family 12 member 8	Calcium-binding EGF domain	4.48685	5.13348	217.839	6.58965	signal transduction
	Ama03493	FOLR1	PREDICTED: folate receptor beta-like	Folate receptor family	0.7912	0.346407	114.097	0.0445393	Other
	Ama35207	C4	short-chain collagen C4-like	--	3.28492	1.65459	277.549	0.0232832	Other
	Ama11551	RIC1	PREDICTED: RAB6A-GEF complex partner protein 1-like	RIC1	0.447831	1.15919	110.07	0.450826	Other
	Ama31925	PLAC8	hypothetical protein CAPTEDRAFT_224572	PLAC8 family	1.12542	3.14108	432.844	0.139668	Other
	Ama24436	PpiC	PREDICTED: peptidyl-prolyl cis-trans isomerase	Cyclophilin type peptidyl-prolyl cis-trans isomerase/CLD	28.5017	15.9835	1029.07	11.4343	Other
	Ama20224	--	uncharacterized protein LOC112572464 [Pomacea canaliculata	Universal stress protein family	1.0159	2.77389	84.9538	0.358523	Other
	Ama01432	--	hypothetical protein C0Q70_01037 [Pomacea canaliculata	--	0.132507	0.131327	167.176	0.0588849	Other
	Ama19568	--	PREDICTED: uncharacterized protein LOC105329777 [Crassostrea gigas	Universal stress protein family	0.745618	9.65657	187.593	0.183439	Other
	Ama13585	--	hypothetical protein EGW08_000128 [Elysia chlorotica	--	0.252839	0.679507	73.5956	0.434781	Other
	Ama34063	--	uncharacterized protein LOC106164022 [Lingula anatina	--	24.9596	3.19467	906.042	17.6524	Other
	Ama35590	--	hypothetical protein BRAFLDRAFT_74504 [Branchiostoma floridae	--	6.99929	5.14639	722.11	1.16769	Other
	Ama31289	--	PREDICTED: uncharacterized protein LOC105345533 [Crassostrea gigas	--	4.86199	1.136	663.827	0	Other
	Ama_617_5db7b01a	--	uncharacterized protein LOC111106199 isoform X4 [Crassostrea virginica	--	4.91745	0.766485	184.55	0	Other
	Ama21260	--	unnamed protein product, partial [Gulo gulo	--	0.461774	0.155294	183.166	0	Other
	Ama28567	--	Uncharacterized protein APZ42_028510 [Daphnia magna	--	6.36829	1.51584	111.762	2.6743	Other
	Ama18970	--	uncharacterized protein LOC110450518 isoform X5 [Mizuhopecten yessoensis	--	0	0.819833	101.116	0	Other
	Ama24089	--	hypothetical protein CGI_10009294 [Crassostrea gigas	Domain of unknown function (DUF4562)	0	0.965573	124.209	0	Other
	Ama25381	--	predicted protein [Nematostella vectensis	Uncharacterized conserved protein (DUF2367)	0.60449	1.2951	466.271	2.69566	Other
(B)	Gene_ID	symbol	ProKKa	COGs	TPM	Manual classification
	Vma00092	aprA	Adenylylsulfate reductase subunit alpha	C	12186.9	Sulfur Metabolism
	Vma00091	aprB	Adenylylsulfate reductase subunit beta	C	15798.3	Sulfur Metabolism
	Vma00090	aprM	hypothetical protein	--	5846.94	Sulfur Metabolism
	Vma00755	cytM	hypothetical protein	C	2006.29	Sulfur Metabolism
	Vma00818	dsrA	Sulfite reductase, dissimilatory-type subunit alpha	C	23725.3	Sulfur Metabolism
	Vma00817	dsrB	Sulfite reductase, dissimilatory-type subunit beta	C	11875.5	Sulfur Metabolism
	Vma00810	dsrL	NADPH-Fe(3+) oxidoreductase subunit beta	C	3702.88	Sulfur Metabolism
	Vma00219	perX	Sulfur carrier protein DsrE2	S	10227.5	Sulfur Metabolism
	Vma00089	sat	Sulfate adenylyltransferase	F	3747.82	Sulfur Metabolism
	Vma00162	soxB	hypothetical protein	F	2520.6	Sulfur Metabolism
	Vma00978	sqr	Sulfide-quinone reductase	S	2560.13	Sulfur Metabolism
	Vma00977	sqr	Sulfide-quinone reductase	S	2342.95	Sulfur Metabolism
	Vma00814	tusB	Protein TusB	P	2340.78	Sulfur Metabolism
	Vma00815	tusC	Intracellular sulfur oxidation protein DsrF	P	3424.78	Sulfur Metabolism
	Vma00816	tusD	Putative sulfurtransferase DsrE	P	4357.23	Sulfur Metabolism
	Vma00813	tusE	Sulfurtransferase TusE	P	4311.07	Sulfur Metabolism
	Vma00667	cbbM	Ribulose bisphosphate carboxylase	G	8044.49	Carbohydrates
	Vma00074	fba	Fructose-bisphosphate aldolase	G	12536.1	Carbohydrates
	Vma00071	gapA	Glyceraldehyde-3-phosphate dehydrogenase A	C	7902.63	Carbohydrates
	Vma00098	pfp	Pyrophosphate--fructose 6-phosphate 1-phosphotransferase	G	2183.36	Carbohydrates
	Vma00072	pgk	Phosphoglycerate kinase	F	3352.11	Carbohydrates
	Vma00004	prkB	Phosphoribulokinase, chromosomal	C	2338.27	Carbohydrates
	Vma00070	tkt	Transketolase 1	G	2905.37	Carbohydrates
	Vma01002	tpiA	Triosephosphate isomerase	G	2306.76	Carbohydrates
	Vma00969	atpD	ATP synthase subunit beta	C	2547.09	Energy Metabolism
	Vma00974	atpE	ATP synthase subunit c	C	7088.43	Energy Metabolism
	Vma00973	atpF	ATP synthase subunit b	C	3157.77	Energy Metabolism
	Vma00036	ctaC	hypothetical protein	C	2996.8	Energy Metabolism
	Vma00037	ctaD	Cytochrome c oxidase subunit 1	C	4236.69	Energy Metabolism
	Vma00040	ctaE	Cytochrome c oxidase subunit 3	C	2365.51	Energy Metabolism
	Vma00464	glnA	3-hydroxylaminophenol mutase	E	9860.6	Nitrogen Metabolism
	Vma00269	glnK	Nitrogen regulatory protein P-II 2	K	3336.18	Nitrogen Metabolism
	Vma00096	hppA	K(+)-insensitive pyrophosphate-energized proton pump	C	1930.52	Phosphorus Metabolism
	Vma00418	ilvC	Ketol-acid reductoisomerase (NADP(+))	EH	4300.65	Amino Acids and Derivatives
	Vma00538	iscU	Iron-sulfur cluster assembly scaffold protein IscU	C	2135.11	Amino Acids and Derivatives
	Vma00784	purE	N5-carboxyaminoimidazole ribonucleotide mutase	F	1898.43	Amino Acids and Derivatives
	Vma00337	dnaK	Chaperone protein DnaK	O	8513.81	Protein folding
	Vma00523	groL	60 kDa chaperonin	O	79488.2	Protein folding
	Vma00522	groS	10 kDa chaperonin	O	105317	Protein folding
	Vma00460	htpG	Chaperone protein HtpG	O	2415.38	Protein folding
	Vma00208	pepA	Cytosol aminopeptidase	E	3424.35	Protein degradation
	Vma00726	yccA	Modulator of FtsH protease YccA	S	3218.46	Protein degradation
	Vma00431	pnp	Polyribonucleotide nucleotidyltransferase	J	2875.8	Trascription
	Vma00521	rpoH	RNA polymerase sigma factor RpoH	K	2147.38	Trascription
	Vma00379	rpoZ	DNA-directed RNA polymerase subunit omega	K	2109.46	Trascription
	Vma00061	rbfA	Ribosome-binding factor A	J	2365.79	Traslation
	Vma00173	rplB	50S ribosomal protein L2	J	2431.35	Traslation
	Vma00760	rplJ	50S ribosomal protein L10	J	5321.79	Traslation
	Vma00762	rplK	50S ribosomal protein L11	J	2062.99	Traslation
	Vma00759	rplL	50S ribosomal protein L7/L12	J	15665.2	Traslation
	Vma00180	rplN	50S ribosomal protein L14	J	3481.3	Traslation
	Vma00177	rplP	50S ribosomal protein L16	J	2215.8	Traslation
	Vma00186	rplR	50S ribosomal protein L18	J	2375.07	Traslation
	Vma00175	rplV	50S ribosomal protein L22	J	2064.99	Traslation
	Vma00188	rpmD	hypothetical protein	J	2212.43	Traslation
	Vma00454	rpmF	50S ribosomal protein L32	J	2730.03	Traslation
	Vma00602	rpmI	50S ribosomal protein L35	J	3674.57	Traslation
	Vma00191	rpmJ	50S ribosomal protein L36	J	3490.37	Traslation
	Vma00194	rpsD	30S ribosomal protein S4	J	1990.93	Traslation
	Vma00187	rpsE	30S ribosomal protein S5	J	2215.55	Traslation
	Vma00622	rpsF	30S ribosomal protein S6	J	2873.5	Traslation
	Vma00166	rpsG	30S ribosomal protein S7	J	2832.32	Traslation
	Vma00165	rpsL	30S ribosomal protein S12	J	4782.65	Traslation
	Vma00908	rpsP	30S ribosomal protein S16	J	11984	Traslation
	Vma00623	rpsR	30S ribosomal protein S18	J	1880.13	Traslation
	Vma00174	rpsS	30S ribosomal protein S19	J	3164.73	Traslation
	Vma00711	rpsT	30S ribosomal protein S20	J	2599.39	Traslation
	Vma00197	rpsU	30S ribosomal protein S21	J	2182.57	Traslation
	Vma00765	tuf	Elongation factor Tu	J	3266.34	Traslation
	Vma00101	ahpC	Alkyl hydroperoxide reductase C	O	8676.38	Redox reaction
	Vma00366	grxD	Glutaredoxin 4	C	1999.53	Redox reaction
	Vma00257	ygaP	hypothetical protein	P	10966.5	Membrane Transport
	Vma00294	fdx1	Ferredoxin	C	2129.06	Heme
	Vma00615	hupB	DNA-binding protein HU	L	2538.24	DNA Metabolism
	Vma00475	ssb	Single-stranded DNA-binding protein	L	2856.12	DNA Metabolism

## Sheet: Table S19
Table S19. List of solute carrier family related genes and their tissue expression level (TPM) in Archivesica marissinica.
Gene ID	SLC family	Addutor muscle	Foot	Gill	Mantle
Ama16863	Solute carrier family 1	1.2701	18.8143	43.9175	2.97217
Ama25440	Solute carrier family 1	1.3749	2.06897	23.5487	3.02982
Ama_390_5db7b01a	Solute carrier family 1	21.1966	32.4677	19.8203	19.4424
Ama24183	Solute carrier family 1	1.95704	1.7082	5.67875	3.14151
Ama24182	Solute carrier family 1	7.9106	3.8392	4.79011	3.2643
Ama33923	Solute carrier family 1	3.29361	7.54649	2.24312	1.95942
Ama33871	Solute carrier family 1	0	0	0.579111	0
Ama22780	Solute carrier family 1	0	0.654133	0.26707	0.0587285
Ama13516	Solute carrier family 1	0	0	0.206249	0
Ama33966	Solute carrier family 1	0.390947	2.33539	0.171618	0.277894
Ama22782	Solute carrier family 1	0.327508	5.29238	0.154809	1.45285
Ama22775	Solute carrier family 1	2.13796	2.36935	0.102639	0.789002
Ama01825	Solute carrier family 1	0	0.245738	0	0
Ama31794	Solute carrier family 1	0	0.236319	0	0
Ama22785	Solute carrier family 1	0	0	0	0.0551569
Ama39992	Solute carrier family 1	0	0	0	0
Ama32219	Solute carrier family 11	0.81684	1.38034	3.28688	1.16326
Ama30714	Solute carrier family 12	11.8269	15.5381	246.604	33.5057
Ama35005	Solute carrier family 12	3.46398	7.73297	15.1721	3.27656
Ama16218	Solute carrier family 12	0.0884501	0.350792	2.5548	0.0524177
Ama16220	Solute carrier family 12	0.0510222	0.77839	2.12362	0.103563
Ama37066	Solute carrier family 12	0	0.554557	1.39844	0.0415101
Ama25553	Solute carrier family 12	0.451815	0	0	60.252
Ama25554	Solute carrier family 12	0.0333084	0.0188635	0	11.0887
Ama21840	Solute carrier family 13	2349.58	5365.92	4006.35	2270.24
Ama20586	Solute carrier family 13	3.4334	71.0534	65.1101	4.48989
Ama20579	Solute carrier family 13	1.21946	22.4759	14.6228	3.02754
Ama20563	Solute carrier family 13	1.79437	1.20966	8.00655	2.32403
Ama10697	Solute carrier family 13	0	0	7.12001	0
Ama20985	Solute carrier family 13	0.0514543	0	4.1639	0.0652736
Ama29178	Solute carrier family 13	1.20582	3.8023	3.48359	0.202667
Ama35825	Solute carrier family 13	6.32022	7.86412	2.96747	5.03639
Ama20572	Solute carrier family 13	1.29412	0	1.11978	0.554493
Ama29192	Solute carrier family 13	0	1.85895	1.0833	0.42034
Ama29201	Solute carrier family 13	0	0	1.02088	0
Ama20566	Solute carrier family 13	0	1.42602	0.0902133	14.976
Ama20565	Solute carrier family 13	0	0.458641	0.0902133	0
Ama29179	Solute carrier family 13	0	0	0	0
Ama20571	Solute carrier family 13	0	0	0	0
Ama20564	Solute carrier family 13	0.408921	0	0	11.0279
Ama27688	Solute carrier family 13	0	0	0	0.909255
Ama02305	Solute carrier family 15	0.0405384	0.825139	53.7571	0.0815316
Ama20489	Solute carrier family 15	1.42227	2.46037	7.64106	0.79513
Ama02310	Solute carrier family 15	0.484772	2.17489	4.33743	0.526078
Ama02315	Solute carrier family 15	0.110864	0.104601	4.28201	0.0375299
Ama29317	Solute carrier family 15	2.82996	4.50006	3.16744	0.498667
Ama02308	Solute carrier family 15	0	0	0.950168	0
Ama02309	Solute carrier family 15	0.350586	0.636272	0.0848847	0.198572
Ama_164_5db7b01a	Solute carrier family 16	0.603447	0.551449	6.09525	0.828695
Ama08367	Solute carrier family 16	1.66675	1.69161	5.23661	1.06961
Ama30620	Solute carrier family 16	0	0	2.49542	0.0311011
Ama33284	Solute carrier family 16	0.899503	1.03644	1.86643	0.542555
Ama33532	Solute carrier family 16	0.251274	0.426506	0.844812	0.106302
Ama07269	Solute carrier family 16	0.827129	0.275661	0.80558	0.30612
Ama30707	Solute carrier family 16	0	0	0.337287	0
Ama07250	Solute carrier family 16	1.07835	0	0.0571085	0
Ama06049	Solute carrier family 16	0.395052	5.2305	0	0.0332984
Ama26150	Solute carrier family 17	30.4079	51.6904	33.481	40.787
Ama36672	Solute carrier family 18	6.96177	5.22692	1.89009	4.19718
Ama26273	Solute carrier family 18	0	0	0.62267	0
Ama35586	Solute carrier family 2	2.0427	9.61389	16.624	3.20662
Ama27496	Solute carrier family 2	0.495454	3.8533	10.4096	1.42598
Ama11366	Solute carrier family 2	0.0793812	0.808633	4.40903	0.282121
Ama35046	solute carrier family 2	0.0697612	0.236077	1.84019	0.106108
Ama38254	Solute carrier family 2	3.54411	0.780328	0.306029	0.960362
Ama35587	Solute carrier family 2	1.60453	1.46999	0.180237	0.739592
Ama24597	Solute carrier family 22	55.1443	59.0125	11.1075	31.7758
Ama24602	Solute carrier family 22	27.1332	17.4609	2.11235	7.54117
Ama39788	Solute carrier family 22	0	0	0.775575	0
Ama24543	Solute carrier family 22	0.0351044	0	0.515963	0
Ama00885	Solute carrier family 22	0	0.045373	0.296833	0
Ama06005	Solute carrier family 22	0	0.107152	0.0586155	0.0482453
Ama00886	Solute carrier family 22	1.11184	0	0.0261441	0
Ama35134	Solute carrier family 22	0	0	0	0.0415475
Ama02389	Solute carrier family 22	0	0	0	0
Ama17425	Solute carrier family 22	0	0.0622568	0	0
Ama00867	Solute carrier family 22	0	0	0	0
Ama00388	Solute carrier family 22	0	0	0	0
Ama26231	Solute carrier family 23	27.3525	32.1046	87.8603	22.9984
Ama26232	Solute carrier family 23	12.7873	21.224	62.4696	10.6985
Ama31597	Solute carrier family 23	0.601043	1.61364	9.08753	0.410662
Ama27321	Solute carrier family 23	1.88659	3.6202	6.31149	3.28369
Ama27322	Solute carrier family 23	0.502509	2.29829	3.87652	2.07176
Ama26340	Solute carrier family 23	0	0.054795	3.33851	0
Ama34157	Solute carrier family 23	0.309971	0.623042	0.559197	0.708374
Ama26607	Solute carrier family 23	2.5936	0.041672	0.15738	87.2514
Ama27525	Solute carrier family 23	0	0.0755778	0.130432	0
Ama07910	Solute carrier family 23	0	0	0.0767375	0.206309
Ama32198	Solute carrier family 23	0.0476854	0.0269626	0.0583472	0
Ama36443	Solute carrier family 23	0	0.501409	0.0470674	0.00977825
Ama40090	Solute carrier family 23	0	0	0	0
Ama32201	Solute carrier family 23	0	0.956614	0	0.300258
Ama32197	Solute carrier family 23	0	0	0	0
Ama32195	Solute carrier family 23	0	0	0	0
Ama26244	Solute carrier family 23	0	0	0	0
Ama27526	Solute carrier family 23	0	0	0	0
Ama25848	Solute carrier family 24	49.0627	115.544	122.068	68.0732
Ama00926	Solute carrier family 25	0.14302	1.84043	16.1584	0.361484
Ama35556	Solute carrier family 25	5.04405	4.70333	11.5515	3.20912
Ama36761	Solute carrier family 25	6.69812	4.22581	4.72095	1.53495
Ama30313	Solute carrier family 25	3.23628	3.61709	3.90392	1.59257
Ama10673	Solute carrier family 25	0.527527	0.990102	1.72405	0
Ama10113	Solute carrier family 25	0.201004	0	0.101813	0.0254461
Ama15408	Solute carrier family 25	0	0	0	0
Ama04890	Solute carrier family 26	0.0918955	0.109091	0	0
Ama30266	Solute carrier family 27	3.31491	7.38552	4.66785	3.89607
Ama25572	Solute carrier family 27	0	0.665479	1.25675	0.0603453
Ama20774	Solute carrier family 28	0.344402	0.34689	2.87056	0.171689
Ama06900	Solute carrier family 28	0.374389	0.97202	0.36048	0.339194
Ama06905	Solute carrier family 28	0	0	0	0
Ama39249	Solute carrier family 30	7.3706	9.86489	7.78376	8.01777
Ama35380	Solute carrier family 35	3.12067	5.0967	5.30603	3.93014
Ama34809	Solute carrier family 35	0.11491	2.69671	5.09752	0.233168
Ama31752	Solute carrier family 35	1.75419	3.88975	3.64068	1.4398
Ama08777	Solute carrier family 35	1.73649	2.46247	2.91095	1.82253
Ama07835	Solute carrier family 35	0.227138	0.795228	2.23926	0.357398
Ama12136	Solute carrier family 35	0.161664	0.852465	1.97983	1.6268
Ama16565	Solute carrier family 35	0.0527955	0.656141	1.54625	0.416254
Ama02342	Solute carrier family 35	0	0.266282	0.86681	0.380829
Ama18385	Solute carrier family 35	0	0.275859	0.0501429	0.218307
Ama28766	Solute carrier family 35	0	0.0812716	0	0
Ama19696	Solute carrier family 37	5.02355	12.2299	7.93942	3.9808
Ama31362	Solute carrier family 38	0.171455	2.51217	5.17685	0.42456
Ama15396	Solute carrier family 39	2.55304	17.2325	60.9804	0.753997
Ama30566	Solute carrier family 39	0.173083	0.782579	12.9995	1.18614
Ama08714	Solute carrier family 39	2.11407	4.39019	6.01031	1.91425
Ama15451	Solute carrier family 39	0.318572	0	0.0282337	29.748
Ama08716	Solute carrier family 39	0	0	0	2.14178
Ama31690	Solute carrier family 4	0.0186909	0.201446	39.9122	0.527206
Ama28360	Solute carrier family 4	3.78428	15.4592	23.6739	5.40989
Ama28064	Solute carrier family 4	0.171341	0.755629	5.84941	0.197939
Ama14146	Solute carrier family 4	2.32804	3.34752	2.95797	2.30616
Ama28361	Solute carrier family 4	6.97886	10.5501	1.34562	5.27087
Ama28423	Solute carrier family 4	3.41884	0	0.248021	0.00491579
Ama28702	Solute carrier family 4	1.15345	0.205657	0.148836	7.71322
Ama12001	Solute carrier family 40	8.74045	7.96651	6.35475	6.9251
Ama31336	Solute carrier family 40	0.434646	0.507658	10.8822	0.841467
Ama27097	Solute carrier family 40	1.8965	4.68048	7.94029	2.17866
Ama31536	Solute carrier family 40	0	0	1.35243	0.0103456
Ama23345	Solute carrier family 40	0.183657	0.353501	1.09943	0.0652811
Ama19673	Solute carrier family 41	0.338594	1.04869	2.21778	0.407476
Ama15043	Solute carrier family 43	2.53399	3.03458	3.92035	0.979873
Ama15243	Solute carrier family 43	0.108878	2.57095	0.0653764	0.266369
Ama10445	Solute carrier family 46	0.0481897	0	0.660224	0
Ama02191	Solute carrier family 46	0.376559	0.0722749	0.277223	0.0332961
Ama21678	Solute carrier family 46	0	0.0465382	0.260765	0.0104387
Ama02194	Solute carrier family 46	0.0431683	0.219296	0.0471265	0.0485758
Ama08734	Solute carrier family 46	0	0	0	0
Ama17605	Solute carrier family 52	0.557637	1.12999	1.02299	0.306615
Ama16500	Solute carrier family 52	2.27473	0.0492517	0	0
Ama24385	Solute carrier family 6	3.19301	87.8103	149.618	9.88042
Ama21990	Solute carrier family 6	0	0	0	0
Ama19195	Solute carrier family 6	0	0	0	0
Ama35124	Solute carrier family 6	0	0.0658097	0	0
Ama35749	Solute carrier family 7	1.56654	2.61329	1.91797	1.11474
Ama37544	Solute carrier organic anion transporter family	394.077	992.816	579.886	489.496
Ama14020	Solute carrier organic anion transporter family	0.153888	6.13596	6.83077	0.885876
Ama14017	Solute carrier organic anion transporter family	0.153888	6.13585	6.83054	0.885864
Ama37552	Solute carrier organic anion transporter family	0.323793	0.550358	5.10186	0.142047
Ama21103	Solute carrier organic anion transporter family	0.0860831	1.07308	4.57118	0.12332
Ama36772	Solute carrier organic anion transporter family	5.61821	8.54524	3.64735	7.96915
Ama10123	Solute carrier organic anion transporter family	0.177187	6.27232	2.37961	0.91421
Ama36135	Solute carrier organic anion transporter family	0.292724	0.345714	1.73415	0.0681677
Ama37033	Solute carrier organic anion transporter family	7.14209	12.3824	1.68683	4.80549
Ama37542	Solute carrier organic anion transporter family	0	0	1.68615	0
Ama37549	Solute carrier organic anion transporter family	0	0	1.68451	0
Ama36718	Solute carrier organic anion transporter family	0.219341	0.945147	1.3857	0.0920029
Ama39057	Solute carrier organic anion transporter family	0.278517	0.500384	1.26261	0.239469
Ama39058	Solute carrier organic anion transporter family	0.767682	2.39729	0.954316	0.570519
Ama14022	Solute carrier organic anion transporter family	0	2.16244	0.909893	0
Ama14019	Solute carrier organic anion transporter family	0	0	0.777759	0.109153
Ama14023	Solute carrier organic anion transporter family	0.153888	0.0441054	0.750144	0.0678917
Ama14021	Solute carrier organic anion transporter family	0.14191	0.0794065	0.581594	0.0717383
Ama36001	Solute carrier organic anion transporter family	0.73695	0.594065	0.430081	0.0621392
Ama26107	Solute carrier organic anion transporter family	0.513299	0	0.182681	0.043193
Ama36538	Solute carrier organic anion transporter family	0.173458	0.130623	0.0569251	0
Ama29536	Solute carrier organic anion transporter family	0	0	0	0
Ama29534	Solute carrier organic anion transporter family	0	0	0	0
Ama29535	Solute carrier organic anion transporter family	0	0	0	0
Ama37543	Solute carrier organic anion transporter family	0	0	0	0

[truncated: 6 more sheets: Table S20, Table S21, Table S22, Table S23, Table S24, Table 27]
